# Supplementary material for: 4-Amino-N-(6-chloro-5-methoxy­pyrimidin-4-yl)benzene­sulfonamide
Source: Acta Crystallogr Sect E Struct Rep Online. 2010 Jan 16;66(Pt 2):o372–3. doi: 10.1107/S1600536810001121 (PMC2979666; doi:10.1107/S1600536810001121)
Supplement: Supplementary file 2 [file e-66-0o372-Isup2.hkl]

# 
# h,k,l, Fc-squared, Fo-squared, sigma(Fo-squared) and status flag 
# 
data_I
_shelx_title ' hsy3m in P2(1)/c (100K)' 
_shelx_refln_list_code          4 
_shelx_F_calc_maximum      122.92 
_exptl_crystal_F_000       648.00 
_reflns_d_resolution_high  0.6614 
 
loop_ 
 _symmetry_equiv_pos_as_xyz 
 'x, y, z' 
 '-x, y+1/2, -z+1/2' 
 '-x, -y, -z' 
 'x, -y-1/2, z-1/2' 
 
_cell_length_a    12.8792 
_cell_length_b    13.3557 
_cell_length_c     8.0867 
_cell_angle_alpha  90.000 
_cell_angle_beta  102.396 
_cell_angle_gamma  90.000 
 
_shelx_F_squared_multiplier     1.000 
 
loop_ 
 _refln_index_h 
 _refln_index_k 
 _refln_index_l 
 _refln_F_squared_calc 
 _refln_F_squared_meas 
 _refln_F_squared_sigma 
 _refln_observed_status 
   1   0   0       35.33       42.13      1.69 o 
   3   0   0      215.13      253.81      8.73 o 
   5   0   0     2186.20     2699.76     74.96 o 
   6   0   0     5031.78     5159.14     95.56 o 
   7   0   0       78.10       51.70      2.28 o 
   8   0   0     1184.91     1186.36     16.57 o 
   9   0   0       42.71       29.94      2.92 o 
  10   0   0     1271.96     1233.77     25.32 o 
  11   0   0     8450.80     7842.80    118.18 o 
  12   0   0     2941.26     2729.34     44.29 o 
  13   0   0     1940.14     1886.26     32.61 o 
  14   0   0      420.83      379.86     10.25 o 
  15   0   0      240.78      238.80      8.20 o 
  16   0   0      610.00      634.10     16.44 o 
  17   0   0      604.37      615.17     15.41 o 
  18   0   0       11.62       18.22      5.39 o 
  19   0   0       16.66        7.50      4.92 o 
   1   1   0      214.14      222.22      3.06 o 
   2   1   0      983.25     1107.85     15.48 o 
   3   1   0       21.23       30.44      2.18 o 
   4   1   0     4454.91     4462.25     70.00 o 
   5   1   0        2.41        1.41      1.14 o 
   6   1   0     2354.82     2762.97     28.07 o 
   7   1   0        0.25        5.77      0.58 o 
   8   1   0       98.18       84.02      1.58 o 
   9   1   0      613.47      575.06     12.39 o 
  10   1   0      489.03      529.57      8.39 o 
  11   1   0      340.15      339.03      6.06 o 
  12   1   0      487.02      501.83      8.07 o 
  13   1   0      474.40      470.23      8.00 o 
  14   1   0        6.16        4.97      1.54 o 
  15   1   0       95.10       93.09      4.02 o 
  16   1   0       19.06       19.21      2.38 o 
  17   1   0      159.10      162.21      5.93 o 
  18   1   0        3.63        3.94      3.14 o 
   0   2   0      160.70      173.99      3.32 o 
   1   2   0      314.46      359.05      6.38 o 
   2   2   0      718.86      731.72     10.65 o 
   3   2   0     1052.35     1004.58     14.57 o 
   4   2   0       14.27       19.84      1.49 o 
   5   2   0        1.53        3.51      0.87 o 
   6   2   0      665.91      759.03      9.22 o 
   7   2   0      167.50      150.61      2.17 o 
   8   2   0      102.64       82.47      1.99 o 
   9   2   0        7.62       10.33      1.10 o 
  10   2   0      346.92      338.64      5.79 o 
  11   2   0        0.03       -0.53      1.10 o 
  12   2   0        0.85       -0.45      1.18 o 
  13   2   0        1.06       -0.42      1.34 o 
  14   2   0        0.42        0.84      1.30 o 
  15   2   0       78.59       81.75      3.80 o 
  16   2   0       58.46       63.94      3.89 o 
  17   2   0       11.84        9.79      2.42 o 
  18   2   0        3.81        1.89      4.29 o 
   2   3   0    10968.68    11370.91    303.71 o 
   3   3   0     1549.39     1587.35     22.50 o 
   4   3   0     3006.76     3212.79     51.20 o 
   5   3   0      392.47      400.50      5.64 o 
   6   3   0     1178.67     1323.70     12.42 o 
   7   3   0      199.13      241.75      3.22 o 
   8   3   0     1663.09     1677.63     16.68 o 
   9   3   0      987.50      902.84     10.44 o 
  10   3   0       48.76       65.48      2.65 o 
  11   3   0      381.82      352.57      6.22 o 
  12   3   0      455.32      423.91      7.26 o 
  13   3   0      230.97      232.45      5.24 o 
  14   3   0      157.22      164.47      4.57 o 
  15   3   0      693.69      686.58     11.03 o 
  16   3   0        2.98        2.52      1.71 o 
  17   3   0      170.77      182.41     10.02 o 
  18   3   0       38.66       41.76      5.44 o 
   1   4   0     2050.69     2072.69     28.71 o 
   2   4   0     3356.80     3707.31     58.41 o 
   3   4   0     1727.06     1882.02     26.69 o 
   4   4   0       55.72       40.58      1.43 o 
   5   4   0     1984.44     2365.28     21.18 o 
   6   4   0      295.42      225.93      3.06 o 
   7   4   0      432.08      580.95      6.29 o 
   8   4   0      220.05      201.41      3.94 o 
   9   4   0      257.92      216.15      3.73 o 
  10   4   0        8.99       13.01      1.44 o 
  11   4   0     1413.64     1320.22     18.21 o 
  12   4   0       69.10       58.47      2.81 o 
  13   4   0        1.52        2.50      1.32 o 
  14   4   0      486.31      485.10      8.56 o 
  15   4   0       31.46       28.92      3.04 o 
  16   4   0       80.13       82.26      4.40 o 
  17   4   0       43.73       39.01      5.53 o 
  18   4   0       15.57       24.16      4.28 o 
   1   5   0     5195.63     5802.30     62.24 o 
   2   5   0       62.22       62.53      1.62 o 
   3   5   0     1109.58     1178.00     14.61 o 
   4   5   0      433.44      442.49      5.17 o 
   5   5   0      179.16      252.37      3.30 o 
   6   5   0      879.73      909.57      9.09 o 
   7   5   0        3.07        7.09      0.79 o 
   8   5   0       15.86        9.83      1.23 o 
   9   5   0       10.81       15.17      1.47 o 
  10   5   0       36.05       58.60      2.62 o 
  11   5   0        1.54        1.31      1.17 o 
  12   5   0       18.76        4.59      1.38 o 
  13   5   0        0.07       -2.11      1.22 o 
  14   5   0       83.09       85.45      3.77 o 
  15   5   0       33.50       30.47      2.56 o 
  16   5   0       95.24       93.97      4.68 o 
  17   5   0       66.56       60.69      4.49 o 
  18   5   0        0.81        6.03      3.17 o 
   0   6   0     5654.50     6177.46    105.82 o 
   1   6   0     3575.69     3598.27     41.95 o 
   2   6   0      450.70      467.19      6.03 o 
   3   6   0     2301.06     2470.53     25.01 o 
   4   6   0       91.03       63.92      1.46 o 
   5   6   0        8.19       13.34      1.34 o 
   6   6   0      297.58      298.11      4.04 o 
   7   6   0      857.30      868.54      9.48 o 
   8   6   0      118.83       99.28      2.89 o 
   9   6   0      446.51      459.66      7.23 o 
  10   6   0     1711.01     1592.64     17.57 o 
  11   6   0      478.23      433.81      9.86 o 
  12   6   0      192.80      169.56      4.41 o 
  13   6   0      551.90      528.65      8.92 o 
  14   6   0      113.01      119.24      4.31 o 
  15   6   0      166.64      164.70      5.40 o 
  16   6   0      178.23      164.58      7.10 o 
  17   6   0       13.94       14.71      2.89 o 
  18   6   0       29.52       23.95      4.19 o 
   1   7   0     2546.85     2996.78     28.72 o 
   2   7   0     1690.90     1822.91     16.69 o 
   3   7   0       60.67       57.58      1.72 o 
   4   7   0     1086.50     1164.73     10.69 o 
   5   7   0        7.15        8.31      0.85 o 
   6   7   0      472.90      528.87      6.40 o 
   7   7   0        0.96        3.33      0.84 o 
   8   7   0      452.07      434.68      6.86 o 
   9   7   0     1023.29      955.27     12.64 o 
  10   7   0       45.17       37.88      2.28 o 
  11   7   0      312.28      286.29      5.76 o 
  12   7   0      118.61      109.21      3.69 o 
  13   7   0       26.83       28.06      2.34 o 
  14   7   0       92.90       86.73      4.25 o 
  15   7   0      471.10      478.97     10.77 o 
  16   7   0       75.23       72.58      4.76 o 
  17   7   0      313.97      317.99     12.54 o 
   0   8   0     5077.08     5579.52     71.85 o 
   1   8   0      285.51      273.41      3.79 o 
   2   8   0      579.37      649.32      6.88 o 
   3   8   0     2919.76     3068.60     27.55 o 
   4   8   0      584.26      615.29      6.68 o 
   5   8   0      278.14      263.72      3.98 o 
   6   8   0     2231.27     2247.65     23.38 o 
   7   8   0      122.46      126.37      2.77 o 
   8   8   0     1189.70     1148.08     14.62 o 
   9   8   0      302.01      284.37      5.53 o 
  10   8   0        8.15       12.23      1.62 o 
  11   8   0      638.19      609.75      9.58 o 
  12   8   0       38.41       36.21      2.48 o 
  13   8   0        0.60        1.29      1.61 o 
  14   8   0      249.58      253.11      6.64 o 
  15   8   0      220.92      225.68      6.47 o 
  16   8   0        0.03       -0.15      2.19 o 
  17   8   0      344.02      355.05     12.46 o 
   1   9   0     1169.40     1174.88     12.19 o 
   2   9   0     2153.63     2430.82     22.32 o 
   3   9   0      138.59      149.28      3.80 o 
   4   9   0      639.42      581.66     10.65 o 
   5   9   0     4156.43     4066.48     36.05 o 
   6   9   0     2646.64     2655.08     27.42 o 
   7   9   0     4234.09     4226.89     46.34 o 
   8   9   0      277.86      277.24      5.41 o 
   9   9   0      359.35      326.15      6.14 o 
  10   9   0      124.71      144.62      4.05 o 
  11   9   0      983.99      971.33     18.13 o 
  12   9   0      613.64      611.97     10.91 o 
  13   9   0        0.05       -1.86      1.55 o 
  14   9   0      499.56      501.89     10.12 o 
  15   9   0       12.04        7.91      2.44 o 
  16   9   0      181.29      198.00      7.24 o 
  17   9   0        8.65        8.62      3.45 o 
   0  10   0      463.39      520.37      8.95 o 
   1  10   0      783.25      814.50      9.90 o 
   2  10   0       30.86       26.39      1.55 o 
   3  10   0     1243.59     1285.56     20.47 o 
   4  10   0      159.44      155.69      2.86 o 
   5  10   0      763.24      759.15      8.27 o 
   6  10   0      905.88      873.87     10.54 o 
   7  10   0      245.55      253.44      5.66 o 
   8  10   0      615.42      583.99      8.98 o 
   9  10   0      327.67      351.78      7.18 o 
  10  10   0      548.47      533.08     10.18 o 
  11  10   0      221.29      216.29      5.76 o 
  12  10   0       23.56       20.07      2.38 o 
  13  10   0      145.66      144.31      5.13 o 
  14  10   0      173.68      188.94      8.70 o 
  15  10   0      385.89      397.09     10.15 o 
  16  10   0      314.08      320.17     11.72 o 
   1  11   0      116.66       95.00      2.76 o 
   2  11   0       99.68      109.67      2.62 o 
   3  11   0       26.87       24.95      1.47 o 
   4  11   0       32.41       24.39      1.44 o 
   5  11   0      206.71      208.51      4.03 o 
   6  11   0       73.15       74.47      2.50 o 
   7  11   0        0.04       -0.85      1.24 o 
   8  11   0        6.23        5.63      1.59 o 
   9  11   0      296.77      294.24      6.60 o 
  10  11   0       14.30       10.79      3.02 o 
  11  11   0        1.99       -1.52      2.01 o 
  12  11   0       36.26       38.81      3.05 o 
  13  11   0       65.86       64.08      4.35 o 
  14  11   0        3.48        3.65      2.21 o 
  15  11   0        6.52        6.68      2.62 o 
   0  12   0      279.80      325.95     10.88 o 
   1  12   0      853.30      872.51     10.50 o 
   2  12   0        0.18       -1.37      0.95 o 
   3  12   0     3372.84     3460.52     33.21 o 
   4  12   0       45.52       42.66      1.89 o 
   5  12   0      371.78      382.52      5.46 o 
   6  12   0       85.96       86.58      3.34 o 
   7  12   0      436.34      447.99      7.75 o 
   8  12   0      711.98      715.42     11.79 o 
   9  12   0      657.84      634.77     11.02 o 
  10  12   0      305.28      311.36      7.19 o 
  11  12   0      129.63      124.49      5.30 o 
  12  12   0       51.17       45.06      4.87 o 
  13  12   0      143.04      138.64      5.96 o 
  14  12   0      187.60      179.71      8.90 o 
  15  12   0      241.99      268.13     10.69 o 
   1  13   0      369.52      439.77      6.85 o 
   2  13   0      552.87      568.32      8.26 o 
   3  13   0       25.23       28.25      1.77 o 
   4  13   0      129.53      126.37      3.14 o 
   5  13   0      144.18      143.03      3.59 o 
   6  13   0      271.21      273.02      5.73 o 
   7  13   0      529.73      543.39      8.98 o 
   8  13   0       23.41       23.48      3.04 o 
   9  13   0       90.25       87.29      5.17 o 
  10  13   0       57.75       49.51      4.19 o 
  11  13   0      175.10      167.18      6.79 o 
  12  13   0      232.41      223.96     13.64 o 
  13  13   0        4.25        0.41      3.19 o 
  14  13   0      222.66      233.05     11.67 o 
   0  14   0       23.48       17.45      5.28 o 
   1  14   0      121.95      133.96      4.11 o 
   2  14   0        0.03        0.99      1.34 o 
   3  14   0       84.35       93.68      4.57 o 
   4  14   0       46.32       44.23      2.57 o 
   5  14   0       18.24       15.78      2.25 o 
   6  14   0        0.73       -3.40      1.97 o 
   7  14   0       76.43       71.19      6.21 o 
   8  14   0       47.64       45.91      4.51 o 
   9  14   0        3.15        0.77      2.40 o 
  10  14   0      273.96      259.90      9.75 o 
  11  14   0      152.09      158.10      9.14 o 
  12  14   0        0.27       -0.03      3.55 o 
  13  14   0       23.93       19.34      3.95 o 
   1  15   0      578.04      552.39     10.29 o 
   2  15   0       19.70       26.48      3.08 o 
   3  15   0       15.19       16.61      1.95 o 
   4  15   0      128.03      124.76      4.96 o 
   5  15   0      695.08      689.63     13.81 o 
   6  15   0       96.23      108.55      8.43 o 
   7  15   0      211.04      205.70      8.51 o 
   8  15   0       80.48       70.34      5.57 o 
   9  15   0        9.52       12.58      3.23 o 
  10  15   0        5.46       14.53      3.51 o 
  11  15   0        6.39        4.52      4.24 o 
  12  15   0      115.68      110.34      7.35 o 
   0  16   0      115.07      110.76      5.64 o 
   1  16   0      770.50      770.00     12.66 o 
   2  16   0        0.45       -2.36      1.46 o 
   3  16   0     1798.44     1737.37     29.01 o 
   4  16   0       60.51       65.04      4.10 o 
   5  16   0      231.44      222.36      7.56 o 
   6  16   0        0.27        1.90      2.54 o 
   7  16   0      222.74      222.37      8.85 o 
   8  16   0      226.32      235.23      9.25 o 
   9  16   0      588.61      585.65     16.41 o 
  10  16   0      290.15      303.96     11.05 o 
  11  16   0       11.98        6.87      3.23 o 
   1  17   0      366.87      381.96      9.28 o 
   2  17   0        0.36       -0.77      1.91 o 
   3  17   0      203.44      215.45      6.80 o 
   4  17   0       45.71       42.19      4.37 o 
   5  17   0        9.06        9.96      3.03 o 
   6  17   0        7.43        2.43      2.68 o 
   7  17   0       79.77       74.49      6.29 o 
   8  17   0        6.05        2.26      5.02 o 
   9  17   0       18.10       15.47      3.72 o 
  10  17   0      290.86      297.81     11.07 o 
   0  18   0     1438.86     1405.53     43.24 o 
   1  18   0       71.28       68.91      4.26 o 
   2  18   0      488.67      497.15     11.48 o 
   3  18   0        7.14       10.81      2.54 o 
   4  18   0      234.95      219.52     14.07 o 
   5  18   0        8.24        2.41      3.82 o 
   6  18   0      266.85      250.10      9.63 o 
   7  18   0      101.19       98.48      7.54 o 
   8  18   0       10.13        8.56      3.31 o 
   1  19   0       70.85       56.78      8.15 o 
   2  19   0      447.20      459.16     13.71 o 
   3  19   0        0.15       -1.19      2.10 o 
   4  19   0       76.05       61.08      5.29 o 
   5  19   0      186.43      196.72     17.80 o 
   6  19   0       30.34       30.22      4.22 o 
   0  20   0        0.07       -4.42      3.54 o 
   1  20   0       18.49       16.25      3.61 o 
   2  20   0        7.78        3.40      3.05 o 
 -19   1   1      577.64      628.50     13.40 o 
 -18   1   1       94.32       99.97      4.77 o 
 -17   1   1      186.07      195.51      6.23 o 
 -16   1   1      452.52      462.10      8.63 o 
 -15   1   1      284.79      270.50      6.00 o 
 -14   1   1      659.33      626.71      9.86 o 
 -13   1   1      294.89      263.22      5.41 o 
 -12   1   1        3.15       12.19      1.49 o 
 -11   1   1      515.76      483.89      7.42 o 
 -10   1   1     1209.49     1258.14     16.47 o 
  -9   1   1     1119.50     1223.34     15.76 o 
  -8   1   1      115.22      162.64      4.64 o 
  -7   1   1     3294.27     3318.89     50.55 o 
  -6   1   1      159.29      219.38      3.88 o 
  -4   1   1      459.81      533.57      9.47 o 
  -2   1   1        0.60        1.53      0.36 o 
   2   1   1       80.08       86.27      2.56 o 
   3   1   1     2222.49     2092.44     29.20 o 
   4   1   1     2970.40     2960.31     32.41 o 
   5   1   1     1188.21     1215.21     14.26 o 
   6   1   1      587.96      608.23      7.34 o 
   7   1   1      263.52      275.87      3.69 o 
   8   1   1     1155.74     1163.01     10.86 o 
   9   1   1      463.54      465.13      6.10 o 
  10   1   1     1290.25     1290.40     13.44 o 
  11   1   1      404.22      411.69      5.56 o 
  12   1   1        0.51       -1.07      1.12 o 
  13   1   1      131.09      128.27      4.00 o 
  14   1   1      105.59      113.53      5.76 o 
  15   1   1       17.84       16.48      3.53 o 
  16   1   1      445.08      449.98     10.75 o 
  17   1   1      153.09      153.02      6.41 o 
  18   1   1       23.56       26.38      4.40 o 
 -19   2   1       14.02       15.64      3.06 o 
 -18   2   1     1971.65     2037.72     28.53 o 
 -17   2   1      201.53      205.94      7.15 o 
 -16   2   1      738.49      775.59     12.20 o 
 -15   2   1      153.52      152.82      4.49 o 
 -14   2   1       51.18       43.03      2.66 o 
 -13   2   1      332.70      251.27      5.30 o 
 -12   2   1      339.25      309.20      5.74 o 
 -11   2   1        6.45       16.93      1.57 o 
 -10   2   1      410.24      402.91      6.76 o 
  -9   2   1       28.40       13.23      1.31 o 
  -8   2   1       40.53       36.46      2.46 o 
  -7   2   1     6896.45     7512.06     97.87 o 
  -6   2   1        0.54        1.09      0.71 o 
  -5   2   1     4315.85     4399.60     67.39 o 
  -4   2   1     2103.59     2309.76     36.88 o 
  -3   2   1      404.97      376.94     14.62 o 
  -1   2   1      280.58      291.54     18.12 o 
   0   2   1      484.38      462.57     56.76 o 
   1   2   1      206.89      254.46      9.69 o 
   2   2   1     3066.72     3195.29     50.25 o 
   3   2   1      131.06      115.26      4.15 o 
   4   2   1     2589.87     2859.63     34.19 o 
   5   2   1      217.60      160.47      3.35 o 
   6   2   1     1769.88     1796.96     18.72 o 
   7   2   1     5133.83     5299.76     48.95 o 
   8   2   1     1488.78     1534.27     15.49 o 
   9   2   1        1.31        2.05      0.75 o 
  10   2   1       30.33       28.94      1.50 o 
  11   2   1       21.60       25.88      1.44 o 
  12   2   1       56.04       58.01      2.85 o 
  13   2   1       66.24       52.50      2.89 o 
  14   2   1        6.08        5.88      1.78 o 
  15   2   1       11.51       10.47      2.34 o 
  16   2   1      142.63      154.95      6.19 o 
  17   2   1      112.40      103.88      5.71 o 
  18   2   1      585.16      616.47     19.68 o 
 -19   3   1      165.56      183.09      7.74 o 
 -18   3   1      318.27      343.21      9.07 o 
 -17   3   1       47.47       52.65      3.42 o 
 -16   3   1       49.78       53.00      3.56 o 
 -15   3   1      359.25      351.93      7.71 o 
 -14   3   1      365.86      340.92      7.50 o 
 -13   3   1        0.02       -0.25      1.22 o 
 -12   3   1      760.53      704.37     10.18 o 
 -11   3   1       92.46      103.37      3.12 o 
 -10   3   1      103.93      100.83      3.11 o 
  -9   3   1       94.17       88.83      2.57 o 
  -8   3   1      109.64      126.24      3.25 o 
  -7   3   1      934.91      984.71     14.93 o 
  -6   3   1     3201.77     3667.77     48.80 o 
  -5   3   1      104.77       98.24      2.16 o 
  -3   3   1     4150.77     4288.19     58.18 o 
  -2   3   1      119.55      123.74      3.83 o 
  -1   3   1     4141.57     4452.36     69.58 o 
   0   3   1      829.10      838.34     10.77 o 
   1   3   1      239.19      253.46      5.03 o 
   2   3   1      583.83      600.90     33.95 o 
   3   3   1     1889.15     2063.23     22.52 o 
   4   3   1      807.14      781.00      9.59 o 
   5   3   1     4860.04     5240.26     52.14 o 
   6   3   1      125.12      161.85      2.74 o 
   7   3   1      768.56      827.64      8.60 o 
   8   3   1     1060.37     1110.40     11.73 o 
   9   3   1      213.74      203.43      3.95 o 
  10   3   1      106.07       93.82      2.41 o 
  11   3   1      225.64      218.87      3.69 o 
  12   3   1       16.09       18.20      1.84 o 
  13   3   1      232.77      236.57      5.59 o 
  14   3   1        9.40       11.29      3.64 o 
  15   3   1        0.19        0.74      1.90 o 
  16   3   1      232.56      229.98      7.38 o 
  17   3   1      119.79      131.13      6.07 o 
  18   3   1        1.23        2.17      2.96 o 
 -18   4   1      113.22      115.07      5.72 o 
 -17   4   1       76.94       73.80      3.95 o 
 -16   4   1        0.51       -0.43      1.52 o 
 -15   4   1      244.30      241.31      5.75 o 
 -14   4   1      111.91      114.50      3.98 o 
 -13   4   1      160.87      156.15      4.15 o 
 -12   4   1      480.24      448.35      7.45 o 
 -11   4   1       99.59      116.91      3.74 o 
 -10   4   1        1.61        5.46      1.16 o 
  -9   4   1      364.55      378.92      5.98 o 
  -8   4   1     2728.08     2978.34     32.66 o 
  -7   4   1       99.66       92.93      2.44 o 
  -6   4   1      360.94      385.72      6.24 o 
  -5   4   1       79.11       59.72      1.94 o 
  -4   4   1      886.88      865.34     10.44 o 
  -3   4   1     2172.26     2402.97     33.44 o 
  -2   4   1     1368.60     1476.78     24.78 o 
  -1   4   1      746.26      852.35     12.90 o 
   0   4   1     1240.52     1329.87     18.67 o 
   1   4   1      289.42      313.43      6.22 o 
   2   4   1       11.13        0.19      0.70 o 
   3   4   1      201.22      216.31      4.24 o 
   4   4   1      250.46      251.76      3.77 o 
   5   4   1      286.75      284.35      4.11 o 
   6   4   1        1.36        0.57      0.59 o 
   7   4   1      222.76      258.75      3.67 o 
   8   4   1      500.72      480.36      6.11 o 
   9   4   1      700.49      750.15      9.29 o 
  10   4   1       13.47       15.03      1.37 o 
  11   4   1        5.17        2.99      1.10 o 
  12   4   1      123.67      132.29      4.02 o 
  13   4   1      126.08      118.56      4.39 o 
  14   4   1       35.11       35.03      3.18 o 
  15   4   1      247.46      251.85     10.54 o 
  16   4   1       36.68       33.32      3.87 o 
  17   4   1       37.48       38.98      3.85 o 
  18   4   1       73.86       73.84      6.99 o 
 -18   5   1      118.36      105.57      6.41 o 
 -17   5   1      260.23      277.37      6.81 o 
 -16   5   1      216.09      215.68      5.71 o 
 -15   5   1      162.83      151.44      5.57 o 
 -14   5   1      451.69      411.95      7.62 o 
 -13   5   1      231.91      211.06      8.14 o 
 -12   5   1      466.90      386.48      7.64 o 
 -11   5   1       10.08        7.81      1.38 o 
 -10   5   1       11.84       15.75      1.51 o 
  -9   5   1     1500.15     1460.64     17.46 o 
  -8   5   1        6.55       12.39      1.23 o 
  -7   5   1     1584.31     1563.09     16.78 o 
  -6   5   1       61.42       63.54      2.04 o 
  -5   5   1       89.65       85.31      2.50 o 
  -4   5   1       48.44       64.62      2.25 o 
  -3   5   1     4249.33     4324.82     57.86 o 
  -2   5   1     1113.36     1187.99     19.59 o 
  -1   5   1     9341.89    10108.80    192.29 o 
   1   5   1      595.76      513.55     10.12 o 
   2   5   1     3063.96     3292.07     35.46 o 
   3   5   1       41.87       32.63      1.53 o 
   4   5   1        0.32        4.14      0.68 o 
   5   5   1      746.27      805.30      8.77 o 
   6   5   1        0.82       -0.73      0.59 o 
   7   5   1        3.87       11.14      0.97 o 
   8   5   1      518.34      481.94      6.55 o 
   9   5   1      661.47      646.64      8.32 o 
  10   5   1     1328.86     1323.82     15.07 o 
  11   5   1        6.34        4.60      1.34 o 
  12   5   1       62.85       53.75      3.11 o 
  13   5   1        9.03        5.14      1.72 o 
  14   5   1      173.29      174.27      8.98 o 
  15   5   1        2.30        0.92      1.99 o 
  16   5   1      118.35      111.27      5.58 o 
  17   5   1       37.52       33.59      4.06 o 
  18   5   1       16.36       20.71      4.11 o 
 -18   6   1      817.05      850.81     18.52 o 
 -17   6   1      127.80      135.90      5.11 o 
 -16   6   1      135.37      143.99      4.93 o 
 -15   6   1        6.56        5.84      1.73 o 
 -14   6   1       48.79       49.98      2.95 o 
 -13   6   1       62.58       62.27      3.08 o 
 -12   6   1      286.44      266.82      7.06 o 
 -11   6   1     1082.59     1028.67     13.64 o 
 -10   6   1     1566.07     1521.42     18.49 o 
  -9   6   1       96.22       79.64      2.73 o 
  -8   6   1       59.61       57.37      2.31 o 
  -7   6   1     4434.14     4628.72     49.70 o 
  -6   6   1       26.94       21.03      1.27 o 
  -5   6   1     1115.86     1121.31     13.51 o 
  -4   6   1        7.19        5.55      0.86 o 
  -3   6   1        9.42       10.10      0.90 o 
  -2   6   1        5.32       12.22      0.90 o 
  -1   6   1     2677.92     3024.15     28.35 o 
   0   6   1     2631.75     2784.57     30.20 o 
   1   6   1     9548.56    10214.33    118.69 o 
   2   6   1     1426.09     1586.82     16.48 o 
   3   6   1      560.34      541.73      7.89 o 
   4   6   1      924.73      929.47      9.26 o 
   5   6   1      964.57      946.87      9.54 o 
   6   6   1     1389.93     1492.34     14.38 o 
   7   6   1     1310.04     1314.36     13.73 o 
   8   6   1      657.55      646.07      8.27 o 
   9   6   1       28.28       33.05      1.77 o 
  10   6   1      608.59      597.48      8.05 o 
  11   6   1       24.54       26.02      2.28 o 
  12   6   1     1137.43     1033.22     15.69 o 
  13   6   1      166.63      159.73      6.24 o 
  14   6   1      285.37      269.78      7.55 o 
  15   6   1       99.66       99.07      5.25 o 
  16   6   1       75.09       78.88      4.98 o 
  17   6   1        0.74        2.35      2.85 o 
 -18   7   1       52.91       56.80      5.05 o 
 -17   7   1       46.96       40.52      3.57 o 
 -16   7   1      308.96      292.18      6.86 o 
 -15   7   1      170.77      167.77      5.01 o 
 -14   7   1       45.55       35.04      2.61 o 
 -13   7   1       34.52       34.03      2.44 o 
 -12   7   1     1571.69     1393.53     17.89 o 
 -11   7   1      802.46      712.43     10.39 o 
 -10   7   1     2055.15     1937.58     22.92 o 
  -9   7   1       18.58       33.17      2.03 o 
  -8   7   1      144.15      150.67      3.55 o 
  -7   7   1      550.85      530.76      7.62 o 
  -6   7   1     1709.33     1761.86     20.24 o 
  -5   7   1       26.97       16.87      1.19 o 
  -4   7   1     5197.31     5564.15     51.77 o 
  -3   7   1      329.53      394.38      5.16 o 
  -2   7   1      745.86      934.35      8.62 o 
  -1   7   1     2076.84     2345.17     21.04 o 
   0   7   1     5237.08     5704.03     56.03 o 
   1   7   1        6.91       10.60      1.08 o 
   2   7   1     4083.74     4495.90     41.52 o 
   3   7   1      179.67      244.01      4.71 o 
   4   7   1      124.14      128.46      2.51 o 
   5   7   1      778.82      804.85     10.53 o 
   6   7   1       76.09       67.82      1.99 o 
   7   7   1     1118.21     1137.59     12.27 o 
   8   7   1       17.97       22.98      1.55 o 
   9   7   1       48.93       50.96      2.18 o 
  10   7   1       60.13       58.63      3.04 o 
  11   7   1     1666.30     1522.44     21.14 o 
  12   7   1        0.52        2.23      1.54 o 
  13   7   1     1209.01     1143.92     22.38 o 
  14   7   1       12.87       12.91      2.83 o 
  15   7   1        4.68        2.27      2.89 o 
  16   7   1        8.35        5.79      2.55 o 
  17   7   1      278.56      270.01     10.74 o 
 -17   8   1      516.54      517.17     13.18 o 
 -16   8   1      138.04      135.99      5.95 o 
 -15   8   1      474.57      478.49      8.97 o 
 -14   8   1      317.12      310.95      6.85 o 
 -13   8   1       60.33       51.26      2.95 o 
 -12   8   1      240.82      226.01      5.22 o 
 -11   8   1       68.77       74.38      3.17 o 
 -10   8   1      504.09      499.43      7.99 o 
  -9   8   1      385.02      388.52      7.03 o 
  -8   8   1     1396.27     1379.08     16.87 o 
  -7   8   1      509.06      489.34      7.36 o 
  -6   8   1       31.87       30.33      1.78 o 
  -5   8   1     2807.43     2892.57     31.91 o 
  -4   8   1       81.24       93.15      2.17 o 
  -3   8   1     2815.86     2984.07     26.43 o 
  -2   8   1     2763.42     3021.08     28.19 o 
  -1   8   1       78.26       66.14      1.66 o 
   0   8   1      273.65      302.52      4.35 o 
   1   8   1       17.65       23.28      1.15 o 
   2   8   1      216.20      202.23      4.11 o 
   3   8   1      310.13      310.69      4.60 o 
   4   8   1      247.95      252.48      4.31 o 
   5   8   1       18.42       18.57      1.29 o 
   6   8   1      439.84      421.96      5.71 o 
   7   8   1      261.98      264.65      4.53 o 
   8   8   1      822.58      792.86     12.15 o 
   9   8   1      807.78      814.96     11.03 o 
  10   8   1        9.07        9.02      1.70 o 
  11   8   1      233.05      219.24      6.59 o 
  12   8   1      203.21      215.22      6.46 o 
  13   8   1      340.94      348.78      8.75 o 
  14   8   1       30.38       26.81      3.99 o 
  15   8   1      207.61      195.90      6.84 o 
  16   8   1      113.71      118.19      6.71 o 
  17   8   1        3.06        7.61      5.57 o 
 -17   9   1       23.83       31.84      4.27 o 
 -16   9   1      100.73       96.21      4.97 o 
 -15   9   1       60.21       57.89      3.85 o 
 -14   9   1      113.44      106.32      4.36 o 
 -13   9   1       12.21        9.61      1.80 o 
 -12   9   1      221.80      204.82      5.06 o 
 -11   9   1      163.27      158.94      5.11 o 
 -10   9   1       55.85       68.97      3.07 o 
  -9   9   1      944.79      948.59     12.78 o 
  -8   9   1       81.17       87.50      3.60 o 
  -7   9   1     1289.16     1296.91     16.06 o 
  -6   9   1       12.15       13.77      1.45 o 
  -5   9   1      320.80      331.81      5.22 o 
  -4   9   1       11.95       10.90      1.05 o 
  -3   9   1     1903.13     1942.79     17.86 o 
  -2   9   1      567.77      583.49      6.37 o 
  -1   9   1     1439.87     1541.73     14.49 o 
   0   9   1       60.04       58.69      1.83 o 
   1   9   1      133.71      138.96      2.71 o 
   2   9   1      101.97       95.31      2.11 o 
   3   9   1       72.93       80.51      2.34 o 
   4   9   1      314.34      322.73      4.97 o 
   5   9   1      120.37      111.24      2.92 o 
   6   9   1        0.76        0.71      1.01 o 
   7   9   1       93.91      103.47      3.07 o 
   8   9   1      908.18      931.69     12.26 o 
   9   9   1      301.83      282.03      5.31 o 
  10   9   1      317.05      309.79      8.12 o 
  11   9   1       11.84       12.18      2.17 o 
  12   9   1       40.23       36.07      3.90 o 
  13   9   1       36.50       38.75      3.40 o 
  14   9   1        3.90        2.03      2.17 o 
  15   9   1       26.65       22.19      3.13 o 
  16   9   1      160.70      156.57      7.21 o 
 -16  10   1        9.68       10.55      2.79 o 
 -15  10   1      477.39      497.62     10.38 o 
 -14  10   1      128.57      121.59      5.17 o 
 -13  10   1      148.61      164.02      8.13 o 
 -12  10   1      121.63      112.64      4.16 o 
 -11  10   1       75.29       67.00      3.24 o 
 -10  10   1      518.30      529.91     11.63 o 
  -9  10   1      588.83      578.67      9.01 o 
  -8  10   1     1558.80     1553.69     19.14 o 
  -7  10   1        3.23        1.58      1.15 o 
  -6  10   1      101.51      101.85      2.92 o 
  -5  10   1     1892.66     1870.80     20.44 o 
  -4  10   1      592.31      581.64      7.18 o 
  -3  10   1      159.48      167.18      2.81 o 
  -2  10   1      612.03      567.94      6.39 o 
  -1  10   1       36.68       31.23      2.29 o 
   0  10   1      581.63      594.50      8.76 o 
   1  10   1       64.66       59.24      2.43 o 
   2  10   1      364.32      348.50      4.62 o 
   3  10   1      895.69      877.21      9.26 o 
   4  10   1      643.02      620.86      7.46 o 
   5  10   1     1215.75     1213.11     13.03 o 
   6  10   1      512.27      506.64      7.65 o 
   7  10   1       38.84       43.55      2.28 o 
   8  10   1      186.47      179.38      4.09 o 
   9  10   1      419.92      429.86      9.12 o 
  10  10   1        7.68        9.73      2.06 o 
  11  10   1      211.48      211.84      6.37 o 
  12  10   1       19.09       22.40      2.82 o 
  13  10   1      142.76      135.16      6.00 o 
  14  10   1       28.42       28.01      3.26 o 
  15  10   1      608.58      588.30     14.58 o 
  16  10   1      214.93      225.71      9.70 o 
 -16  11   1      238.24      238.50     10.15 o 
 -15  11   1       17.89       14.97      3.66 o 
 -14  11   1        0.19       -0.09      1.88 o 
 -13  11   1       38.23       36.57      3.65 o 
 -12  11   1      722.37      747.95     12.81 o 
 -11  11   1      265.87      250.42      6.33 o 
 -10  11   1      584.99      580.12      9.39 o 
  -9  11   1       15.03       14.32      1.85 o 
  -8  11   1       44.95       43.41      2.54 o 
  -7  11   1      214.14      201.77      4.30 o 
  -6  11   1      127.16      136.81      3.44 o 
  -5  11   1        0.89        2.99      1.11 o 
  -4  11   1     1823.54     1943.55     19.67 o 
  -3  11   1       16.88       15.11      1.11 o 
  -2  11   1      301.42      343.55      4.56 o 
  -1  11   1      221.41      205.80      3.48 o 
   0  11   1     1829.95     1788.90     24.93 o 
   1  11   1       23.62       22.89      2.41 o 
   2  11   1      550.03      551.28      6.82 o 
   3  11   1      340.19      365.13      5.45 o 
   4  11   1       17.27       16.30      1.40 o 
   5  11   1        5.67        4.24      1.09 o 
   6  11   1        3.53        1.99      1.11 o 
   7  11   1      128.68      133.06      3.87 o 
   8  11   1        1.51       -0.25      1.22 o 
   9  11   1       29.43       28.64      2.73 o 
  10  11   1        0.17        1.89      2.08 o 
  11  11   1      977.99      977.02     19.55 o 
  12  11   1        7.77        5.82      2.50 o 
  13  11   1      523.94      556.87     13.67 o 
  14  11   1        0.22        2.31      2.43 o 
  15  11   1        1.90       -2.73      2.61 o 
 -15  12   1       21.85       26.96      5.87 o 
 -14  12   1       16.64       18.85      2.92 o 
 -13  12   1      141.12      149.94      5.83 o 
 -12  12   1       60.62       50.15      3.77 o 
 -11  12   1       66.57       70.97      4.26 o 
 -10  12   1      224.35      246.71      6.26 o 
  -9  12   1      218.95      222.53      5.73 o 
  -8  12   1      939.99      957.76     13.48 o 
  -7  12   1      196.54      190.57      4.65 o 
  -6  12   1       10.90       13.45      1.96 o 
  -5  12   1      690.20      688.81     10.10 o 
  -4  12   1       54.00       59.44      2.41 o 
  -3  12   1      628.26      632.38      9.10 o 
  -2  12   1      945.92      904.40     11.45 o 
  -1  12   1       27.74       21.23      1.56 o 
   0  12   1      437.02      397.93      6.24 o 
   1  12   1       36.09       14.55      1.41 o 
   2  12   1      105.43      110.06      3.31 o 
   3  12   1       87.22       78.02      3.44 o 
   4  12   1       13.00       12.18      1.60 o 
   5  12   1        0.09       -0.31      1.17 o 
   6  12   1      274.51      271.65      5.56 o 
   7  12   1        0.15        0.34      1.45 o 
   8  12   1      262.49      252.56      7.62 o 
   9  12   1      473.46      472.30     13.74 o 
  10  12   1        0.01       -0.04      1.96 o 
  11  12   1       39.19       41.32      3.90 o 
  12  12   1        0.01        1.24      3.08 o 
  13  12   1       71.92       71.25      5.21 o 
  14  12   1       87.84       75.32      5.48 o 
 -14  13   1       10.13        7.51      2.95 o 
 -13  13   1       93.62       98.33      5.37 o 
 -12  13   1       21.99       13.76      2.58 o 
 -11  13   1       14.44       11.80      2.43 o 
 -10  13   1      168.12      155.14      5.03 o 
  -9  13   1       16.10       14.27      2.20 o 
  -8  13   1      102.06       91.09      4.12 o 
  -7  13   1        9.85        9.35      1.92 o 
  -6  13   1      533.61      525.90     11.25 o 
  -5  13   1      155.04      156.91      4.56 o 
  -4  13   1      196.53      193.73      4.40 o 
  -3  13   1      103.85      111.20      6.14 o 
  -2  13   1      365.10      343.07      5.64 o 
  -1  13   1        0.52        2.49      1.11 o 
   0  13   1       44.24       54.59      2.37 o 
   1  13   1        0.13        0.38      1.27 o 
   2  13   1       49.62       61.21      2.84 o 
   3  13   1      441.07      407.99      7.17 o 
   4  13   1       79.78       75.93      3.10 o 
   5  13   1      115.71      127.73      6.68 o 
   6  13   1      219.26      214.45      4.98 o 
   7  13   1      190.37      190.15      5.23 o 
   8  13   1      105.36      100.62      5.08 o 
   9  13   1       59.38       56.65      4.23 o 
  10  13   1        0.85        2.05      2.28 o 
  11  13   1        5.82        8.97      2.66 o 
  12  13   1       22.70       22.55      3.47 o 
  13  13   1        4.16        3.04      2.61 o 
  14  13   1       94.88       95.50      6.89 o 
 -13  14   1      221.84      214.29      9.51 o 
 -12  14   1       20.21       22.58      4.02 o 
 -11  14   1        0.31        1.13      2.27 o 
 -10  14   1      213.61      205.70      6.05 o 
  -9  14   1      126.48      123.02      4.76 o 
  -8  14   1      531.92      521.60      9.92 o 
  -7  14   1      115.82      112.04      6.98 o 
  -6  14   1      104.26       94.84      4.17 o 
  -5  14   1       24.86       27.43      2.59 o 
  -4  14   1      195.74      192.49      4.52 o 
  -3  14   1       26.17       24.30      2.16 o 
  -2  14   1      771.91      799.19     12.14 o 
  -1  14   1        2.95        6.97      1.40 o 
   0  14   1      299.20      302.93      5.86 o 
   1  14   1      196.25      185.69      4.79 o 
   2  14   1       65.77       71.58      3.02 o 
   3  14   1      584.64      577.50      9.33 o 
   4  14   1      562.45      591.46      9.56 o 
   5  14   1       91.64       93.54      5.34 o 
   6  14   1      109.52      106.78      3.63 o 
   7  14   1       38.35       34.64      3.49 o 
   8  14   1       36.00       30.20      3.41 o 
   9  14   1      256.28      251.84      9.53 o 
  10  14   1       24.25       23.00      3.31 o 
  11  14   1      103.98      101.94      6.03 o 
  12  14   1       60.99       54.78      5.26 o 
  13  14   1       98.02       99.33      6.95 o 
 -12  15   1      370.84      370.59     12.78 o 
 -11  15   1      187.90      191.27      8.75 o 
 -10  15   1      729.12      680.24     52.00 o 
  -9  15   1        0.75        0.45      2.46 o 
  -8  15   1       43.28       46.21      4.82 o 
  -7  15   1        4.17        1.69      3.83 o 
  -6  15   1     2586.06     2560.40     50.73 o 
  -5  15   1       53.00       37.84      4.32 o 
  -4  15   1     2600.76     2596.16     41.04 o 
  -3  15   1       59.03       57.77      3.75 o 
  -2  15   1        5.21        3.34      2.37 o 
  -1  15   1       92.81       82.79      5.32 o 
   0  15   1     2012.21     1987.99     25.23 o 
   1  15   1      223.33      206.76      4.92 o 
   2  15   1      591.75      563.49      9.24 o 
   3  15   1       57.34       53.08      2.80 o 
   4  15   1       25.12       26.77      2.24 o 
   5  15   1     1000.35     1033.43     14.79 o 
   6  15   1      505.50      505.29     12.97 o 
   7  15   1     1282.20     1313.65     29.93 o 
   8  15   1      178.10      180.75      6.88 o 
   9  15   1        9.05       14.70      3.32 o 
  10  15   1       16.24       17.41      3.56 o 
  11  15   1      788.57      774.39     27.56 o 
  12  15   1       22.83       28.34      4.27 o 
 -11  16   1      166.84      157.34      8.24 o 
 -10  16   1       85.28       78.93      6.38 o 
  -9  16   1       29.83       27.23      6.15 o 
  -8  16   1      113.43      109.06      7.10 o 
  -7  16   1      170.52      182.93     16.98 o 
  -6  16   1       85.28       72.09      7.15 o 
  -5  16   1      717.57      785.16     19.52 o 
  -4  16   1       59.89       62.33      6.07 o 
  -3  16   1        4.75        7.85      2.19 o 
  -2  16   1       72.57       68.08      6.23 o 
  -1  16   1      145.17      143.55      5.34 o 
   0  16   1       44.96       46.69      3.81 o 
   1  16   1      133.05      128.52      5.03 o 
   2  16   1       67.06       63.54      4.96 o 
   3  16   1       10.96       12.24      1.92 o 
   4  16   1       11.00       13.12      2.04 o 
   5  16   1      396.25      401.32      9.62 o 
   6  16   1      442.89      446.03     12.80 o 
   7  16   1      348.00      355.81     11.22 o 
   8  16   1        1.01       -1.87      2.21 o 
   9  16   1      171.29      160.22      7.65 o 
  10  16   1        6.93        2.88      2.87 o 
  11  16   1        6.05        0.84      2.84 o 
 -10  17   1      245.57      235.69     10.03 o 
  -9  17   1        2.07        0.46      6.50 o 
  -8  17   1        1.82        1.31      2.87 o 
  -7  17   1      167.96      163.74      7.89 o 
  -6  17   1      199.99      179.39     11.09 o 
  -5  17   1       15.84       13.22      3.36 o 
  -4  17   1      107.68       94.09      6.44 o 
  -3  17   1       37.54       43.26      3.56 o 
  -2  17   1      150.99      139.10      5.48 o 
  -1  17   1        4.77        2.27      2.04 o 
   0  17   1      404.32      424.76     10.08 o 
   1  17   1       51.97       53.84      3.86 o 
   2  17   1       42.85       45.20      5.04 o 
   3  17   1      172.07      179.47      5.11 o 
   4  17   1      290.35      285.67     10.11 o 
   5  17   1        3.00        6.47      2.27 o 
   6  17   1      197.49      195.15     15.28 o 
   7  17   1       96.19       97.18     24.12 o 
   8  17   1        0.00       -0.65      4.59 o 
   9  17   1        1.50       -1.51      2.49 o 
  -8  18   1      197.99      195.75      9.09 o 
  -7  18   1        1.14        4.60      3.09 o 
  -6  18   1        7.19        5.61      3.22 o 
  -5  18   1       96.13       86.43      6.38 o 
  -4  18   1       58.35       45.48      8.06 o 
  -3  18   1       15.40       17.26      2.81 o 
  -2  18   1      576.47      566.88     19.25 o 
  -1  18   1      148.17      148.72      5.89 o 
   0  18   1      153.81      157.55      5.92 o 
   1  18   1       50.93       45.82      3.68 o 
   2  18   1      309.02      322.16      8.51 o 
   3  18   1      257.15      252.08      9.55 o 
   4  18   1      305.50      318.99     13.32 o 
   5  18   1       58.97       45.44      4.72 o 
   6  18   1        0.66       -2.70      2.33 o 
   7  18   1        5.43        2.47      2.70 o 
   8  18   1       41.20       43.42      6.13 o 
  -6  19   1      116.64      118.88      7.39 o 
  -5  19   1       20.79       24.75      4.13 o 
  -4  19   1      128.62      124.43      7.34 o 
  -3  19   1      311.47      317.65     11.11 o 
  -2  19   1      105.50      101.81      5.38 o 
  -1  19   1       57.02       59.60      6.44 o 
   0  19   1        8.39        3.77      2.23 o 
   1  19   1       43.94       34.17      4.31 o 
   2  19   1       16.33       15.71      3.58 o 
   3  19   1      329.10      337.10     21.61 o 
   4  19   1      102.52      103.14      6.83 o 
   5  19   1      129.60      148.22     10.85 o 
  -2  20   1       12.19       12.13      3.43 o 
  -1  20   1        3.12        7.37      3.12 o 
   0  20   1       27.24       26.21      4.07 o 
   1  20   1       17.65       21.81      3.91 o 
 -19   0   2      119.05       99.58     11.57 o 
 -18   0   2        4.42        9.35      3.92 o 
 -17   0   2      579.76      610.37     53.66 o 
 -16   0   2     1620.79     1589.71     37.36 o 
 -15   0   2        2.58       -1.93      2.29 o 
 -14   0   2      148.96      141.93      9.10 o 
 -13   0   2       74.97       63.67      5.40 o 
 -12   0   2     2782.27     2688.21     54.40 o 
 -11   0   2      320.33      315.85     10.11 o 
 -10   0   2    10088.13    10077.81    186.00 o 
  -9   0   2      166.80       97.63     20.18 o 
  -8   0   2      289.84      290.72     12.21 o 
  -7   0   2       18.65       14.20      1.43 o 
  -6   0   2     3624.16     3778.71     58.10 o 
  -5   0   2      925.64      902.73     36.28 o 
  -4   0   2     1269.83     1227.13     35.79 o 
  -3   0   2     3385.70     3203.76     87.56 o 
  -2   0   2     1209.48     1143.42     32.43 o 
   2   0   2     3959.09     3896.31     75.12 o 
   3   0   2      454.12      408.51     10.03 o 
   4   0   2       80.78       76.28      3.83 o 
   5   0   2     2211.62     2286.95     46.39 o 
   6   0   2     2849.32     3057.63     48.44 o 
   7   0   2     6054.06     6065.57     80.11 o 
   8   0   2      686.11      646.75     11.11 o 
   9   0   2     1034.11     1044.52     16.03 o 
  10   0   2     1367.86     1352.92     20.17 o 
  11   0   2     2501.47     2493.24     40.20 o 
  12   0   2      599.67      571.63     12.12 o 
  13   0   2     3129.02     3202.37     64.62 o 
  14   0   2      129.92      119.59      7.35 o 
  15   0   2      677.04      657.15     19.02 o 
  16   0   2        0.16        2.32      3.50 o 
  17   0   2      202.95      206.03     12.63 o 
  18   0   2      220.53      230.78     13.82 o 
 -19   1   2      157.08      182.99      9.82 o 
 -18   1   2       17.83       19.93      3.31 o 
 -17   1   2        7.10        2.40      2.33 o 
 -16   1   2        0.53       -0.02      2.07 o 
 -15   1   2        0.02        1.00      1.77 o 
 -14   1   2      155.33      168.28      5.70 o 
 -13   1   2      782.08      727.16     13.52 o 
 -12   1   2     1111.78     1092.07     17.95 o 
 -11   1   2     1785.40     1696.72     25.33 o 
 -10   1   2       96.01      104.23      4.29 o 
  -9   1   2      253.51      255.50      6.77 o 
  -8   1   2     1065.22     1017.78     14.03 o 
  -7   1   2        5.28       15.55      2.10 o 
  -6   1   2      258.60      352.23      4.89 o 
  -5   1   2     2732.40     2897.69     34.19 o 
  -4   1   2     1838.42     1871.96     78.26 o 
  -3   1   2     2015.84     2105.64     41.33 o 
  -2   1   2     2555.62     2595.21     50.14 o 
  -1   1   2      350.20      347.71      4.77 o 
   1   1   2     5608.43     5954.82    160.43 o 
   2   1   2       12.99       23.75      2.25 o 
   3   1   2     8912.02     9014.49    171.80 o 
   4   1   2        4.66        1.31      0.54 o 
   5   1   2      199.06      177.39      4.38 o 
   6   1   2       24.10       17.76      1.72 o 
   7   1   2       17.65       23.37      1.35 o 
   8   1   2       16.52       13.53      1.18 o 
   9   1   2     1551.52     1526.59     16.86 o 
  10   1   2       76.09       78.85      2.48 o 
  11   1   2     1771.01     1713.29     20.40 o 
  12   1   2     1205.20     1202.72     15.24 o 
  13   1   2       14.63       11.53      1.67 o 
  14   1   2      134.43      124.15      5.26 o 
  15   1   2      280.06      293.01      8.21 o 
  16   1   2        7.89        7.58      2.50 o 
  17   1   2        0.85        0.44      2.38 o 
  18   1   2        0.65        0.47      4.63 o 
 -19   2   2       11.49       11.79      4.17 o 
 -18   2   2        2.16        0.09      2.29 o 
 -17   2   2        2.17        1.30      2.18 o 
 -16   2   2        7.94        9.41      2.47 o 
 -15   2   2        3.67        0.73      1.74 o 
 -14   2   2        8.12        7.47      2.05 o 
 -13   2   2       15.35       22.45      2.57 o 
 -12   2   2        2.84        0.95      1.45 o 
 -11   2   2        0.39       -0.46      1.32 o 
 -10   2   2       74.42       70.12      4.06 o 
  -9   2   2      528.69      260.42     10.17 o 
  -8   2   2       52.47       55.01      1.96 o 
  -7   2   2       95.88      111.46      2.87 o 
  -6   2   2      164.22      184.23      5.48 o 
  -5   2   2      353.59      423.52      5.96 o 
  -4   2   2        4.93        9.66      0.86 o 
  -3   2   2      201.44      230.08     10.35 o 
  -2   2   2        1.56        2.70      0.62 o 
  -1   2   2      680.06      682.17     17.52 o 
   0   2   2      905.39      862.20     38.60 o 
   1   2   2       20.70       17.83      1.26 o 
   2   2   2      232.57      271.88      4.99 o 
   3   2   2       53.55       39.92      1.34 o 
   4   2   2      123.17      120.08      2.80 o 
   5   2   2      424.73      460.72      7.27 o 
   6   2   2      122.59      119.85      2.56 o 
   7   2   2      135.86      135.33      3.05 o 
   8   2   2       28.56       27.48      1.41 o 
   9   2   2       47.53       49.62      2.13 o 
  10   2   2      140.45      144.08      3.65 o 
  11   2   2      107.86       99.57      3.80 o 
  12   2   2       96.24       93.25      3.15 o 
  13   2   2       45.69       44.41      2.77 o 
  14   2   2       26.93       28.82      4.90 o 
  15   2   2        2.01        2.51      2.07 o 
  16   2   2       48.22       55.01      4.21 o 
  17   2   2       75.31       69.32      5.87 o 
 -19   3   2      464.11      466.22     16.28 o 
 -18   3   2      478.96      521.82     15.07 o 
 -17   3   2       85.36       98.92      5.76 o 
 -16   3   2       27.34       26.29      4.82 o 
 -15   3   2      280.73      276.52      7.91 o 
 -14   3   2      645.34      651.45     13.00 o 
 -13   3   2      213.57      207.21      6.18 o 
 -12   3   2     1002.59      956.26     16.25 o 
 -11   3   2        1.11        0.66      1.25 o 
 -10   3   2        0.14       -0.44      1.05 o 
  -9   3   2      382.29      414.78      8.90 o 
  -8   3   2     1869.22     1899.87     37.82 o 
  -7   3   2      466.85      516.74      8.72 o 
  -6   3   2      188.33      171.12      3.25 o 
   0   3   2      115.38       84.18      7.49 o 
   1   3   2      623.34      625.10     12.20 o 
   2   3   2      976.91      916.30     32.20 o 
   3   3   2     3294.71     3377.13     34.10 o 
   4   3   2       75.74       62.70      1.69 o 
   5   3   2     1717.80     1778.32     18.83 o 
   6   3   2      189.55      229.85      3.87 o 
   7   3   2      124.85      140.96      3.62 o 
   8   3   2     1299.67     1312.74     23.79 o 
   9   3   2     4864.20     4775.16     47.78 o 
  10   3   2       91.88       93.53      3.08 o 
  11   3   2     1387.96     1392.51     18.96 o 
  12   3   2       52.62       52.83      2.50 o 
  13   3   2      140.19      140.88      4.34 o 
  14   3   2        0.15       -2.60      1.59 o 
  15   3   2      477.27      477.27     10.98 o 
  16   3   2        4.66        3.16      2.19 o 
  17   3   2       49.13       41.85      4.91 o 
 -19   4   2        8.06        7.59      3.81 o 
 -18   4   2        0.55        7.14      3.11 o 
 -17   4   2       70.90       65.01      4.79 o 
 -16   4   2       62.56       56.79      4.31 o 
 -15   4   2      150.45      118.78      5.39 o 
 -14   4   2       19.36       15.21      2.54 o 
 -13   4   2      108.05      109.49      4.69 o 
 -12   4   2        0.59       -0.54      1.39 o 
 -11   4   2      441.99      427.25      8.86 o 
 -10   4   2      984.37      967.46     15.70 o 
  -9   4   2      103.31      110.81      4.08 o 
  -8   4   2        7.62       10.72      1.61 o 
  -7   4   2      692.20      685.26      9.89 o 
  -6   4   2       65.61      142.73      3.22 o 
  -5   4   2       38.61       56.42      5.59 o 
  -4   4   2      358.36      461.23      6.03 o 
  -3   4   2     1840.86     1987.06     27.42 o 
  -2   4   2      567.24      595.43     10.58 o 
  -1   4   2        1.09       -0.88      0.69 o 
   1   4   2     2706.66     2689.56     67.67 o 
   2   4   2        7.07       20.35      1.91 o 
   3   4   2       23.80       44.66      1.34 o 
   4   4   2      139.47      150.88      2.74 o 
   5   4   2      310.99      279.51      4.13 o 
   6   4   2       91.58       93.59      3.73 o 
   7   4   2      175.66      137.51      3.06 o 
   8   4   2        2.80        1.59      0.76 o 
   9   4   2      197.59      189.17      4.13 o 
  10   4   2      288.20      274.78      5.26 o 
  11   4   2        7.64        7.22      1.56 o 
  12   4   2        5.21        4.81      1.57 o 
  13   4   2      106.39      110.78      4.01 o 
  14   4   2        0.27       -1.40      1.68 o 
  15   4   2      444.40      462.21     14.56 o 
  16   4   2        1.54        0.94      2.11 o 
  17   4   2        3.17        2.03      2.70 o 
 -18   5   2        6.37        2.86      3.25 o 
 -17   5   2       62.74       64.49      5.43 o 
 -16   5   2       32.84       27.90      3.39 o 
 -15   5   2       43.14       42.13      3.67 o 
 -14   5   2       98.22       88.63      4.81 o 
 -13   5   2        0.46       -0.23      1.62 o 
 -12   5   2       13.17       17.22      2.29 o 
 -11   5   2       33.20       63.88      3.53 o 
 -10   5   2       50.21       52.36      3.09 o 
  -9   5   2        4.27        7.02      1.31 o 
  -8   5   2      207.32      197.58      4.25 o 
  -7   5   2       14.31        7.68      1.88 o 
  -6   5   2       74.12       49.46      2.05 o 
  -5   5   2       47.02       32.31      2.09 o 
  -4   5   2       20.24       26.73      1.62 o 
  -3   5   2      768.89      774.44      8.88 o 
  -2   5   2      514.30      541.54      6.98 o 
  -1   5   2      555.12      580.82      8.28 o 
   0   5   2      389.96      466.71      5.92 o 
   1   5   2      360.73      319.47      4.60 o 
   2   5   2      661.22      685.26      7.66 o 
   3   5   2     1091.91     1114.07     11.32 o 
   4   5   2       24.15       27.87      1.25 o 
   5   5   2      908.85      927.26      9.39 o 
   6   5   2        0.22        0.25      0.93 o 
   7   5   2      127.50      122.11      2.71 o 
   8   5   2        4.31        6.77      1.11 o 
   9   5   2      608.58      574.98      8.44 o 
  10   5   2       31.35       32.92      2.27 o 
  11   5   2      185.72      187.36      4.82 o 
  12   5   2      251.78      266.60      5.88 o 
  13   5   2       16.27       16.46      2.09 o 
  14   5   2       14.52       18.54      2.74 o 
  15   5   2        1.27        1.47      2.11 o 
  16   5   2       36.63       37.39      3.71 o 
  17   5   2        5.89        4.18      2.95 o 
 -18   6   2       91.90       96.51      6.26 o 
 -17   6   2      353.50      366.35     10.27 o 
 -16   6   2      114.39      109.01      5.88 o 
 -15   6   2        6.67       10.87      2.51 o 
 -14   6   2       43.88       44.40      3.63 o 
 -13   6   2      101.04      107.57      4.79 o 
 -12   6   2      156.16      138.03      5.01 o 
 -11   6   2       58.61       62.23      3.12 o 
 -10   6   2     1022.90      961.26     13.95 o 
  -9   6   2      493.36      504.87     10.23 o 
  -8   6   2        0.15        1.53      1.09 o 
  -7   6   2      617.20      639.35      9.46 o 
  -6   6   2     1384.74     1427.26     18.25 o 
  -5   6   2       38.34       31.00      1.90 o 
  -4   6   2      865.14      904.33     11.19 o 
  -3   6   2     1314.32     1257.59     13.84 o 
  -2   6   2      544.93      554.39      7.35 o 
  -1   6   2      395.58      415.21      4.85 o 
   0   6   2     3660.76     3729.99     36.98 o 
   1   6   2     1148.10     1173.89     10.36 o 
   2   6   2        6.79       15.39      1.40 o 
   3   6   2      220.14      205.78      3.05 o 
   4   6   2      203.53      199.22      3.80 o 
   5   6   2       30.57       35.19      1.68 o 
   6   6   2      111.44      105.63      2.74 o 
   7   6   2     1047.04     1041.04     11.66 o 
   8   6   2      682.43      664.36      9.30 o 
   9   6   2       17.85       15.97      1.75 o 
  10   6   2     1100.27     1089.61     15.48 o 
  11   6   2     1281.45     1241.61     17.41 o 
  12   6   2        4.76        7.10      1.99 o 
  13   6   2      527.37      520.63      9.43 o 
  14   6   2       98.11       86.91      6.13 o 
  15   6   2        4.71        5.43      2.35 o 
  16   6   2      222.40      221.44      8.13 o 
  17   6   2      158.10      148.32      7.81 o 
 -18   7   2      108.40      109.44      6.73 o 
 -17   7   2       29.14       29.59      3.50 o 
 -16   7   2       40.60       40.57      3.49 o 
 -15   7   2       13.29       16.61      2.42 o 
 -14   7   2      213.23      219.10      7.63 o 
 -13   7   2       88.75       78.99      4.58 o 
 -12   7   2      149.37      138.67      4.42 o 
 -11   7   2       34.99       33.68      2.49 o 
 -10   7   2      148.32      153.93      4.33 o 
  -9   7   2      237.92      232.01      5.17 o 
  -8   7   2      886.12      836.50     12.19 o 
  -7   7   2      492.64      462.15      7.60 o 
  -6   7   2       34.04       40.21      3.27 o 
  -5   7   2       17.01       16.83      1.44 o 
  -4   7   2        4.78        6.98      1.13 o 
  -3   7   2      195.61      196.19      3.35 o 
  -2   7   2     1591.63     1631.70     16.09 o 
  -1   7   2     1838.34     1910.19     18.62 o 
   0   7   2       82.91       87.89      2.24 o 
   1   7   2        0.10       -0.01      0.45 o 
   2   7   2      374.19      381.79      4.46 o 
   3   7   2     1353.36     1436.63     14.36 o 
   4   7   2       20.90       26.14      1.35 o 
   5   7   2      233.56      244.86      3.71 o 
   6   7   2        3.10        3.72      0.84 o 
   7   7   2        8.45       12.72      1.33 o 
   8   7   2       71.49       78.32      3.04 o 
   9   7   2     1681.65     1660.20     21.89 o 
  10   7   2      229.65      241.15      5.44 o 
  11   7   2      672.95      645.75     10.83 o 
  12   7   2       64.05       60.52      3.87 o 
  13   7   2        6.73        7.39      1.83 o 
  14   7   2        0.03        0.20      2.06 o 
  15   7   2      279.08      290.68      8.37 o 
  16   7   2       28.12       33.23      5.52 o 
 -17   8   2       73.45       66.25      4.73 o 
 -16   8   2      354.46      336.21     10.90 o 
 -15   8   2      253.24      264.80      7.03 o 
 -14   8   2        4.39        6.66      1.99 o 
 -13   8   2      140.64      150.89      4.90 o 
 -12   8   2       24.39       30.78      2.60 o 
 -11   8   2        2.12        1.86      1.53 o 
 -10   8   2      269.18      295.69      6.36 o 
  -9   8   2       89.53       94.58      3.48 o 
  -8   8   2        0.04       -0.88      1.11 o 
  -7   8   2     1564.17     1514.37     19.93 o 
  -6   8   2     1177.20     1197.92     16.13 o 
  -5   8   2      375.78      382.19      5.50 o 
  -4   8   2     2168.48     2196.54     24.69 o 
  -3   8   2      481.31      456.93      5.72 o 
  -2   8   2      303.39      280.32      3.68 o 
  -1   8   2       58.27       56.97      1.66 o 
   0   8   2       60.86       69.52      2.32 o 
   1   8   2      446.89      432.81      4.66 o 
   2   8   2        4.59        2.92      0.62 o 
   3   8   2        1.32        1.36      0.59 o 
   4   8   2      701.80      695.99      8.21 o 
   5   8   2     1282.76     1312.17     15.05 o 
   6   8   2       42.14       43.70      2.45 o 
   7   8   2     1650.14     1626.92     19.66 o 
   8   8   2      309.49      315.27      6.22 o 
   9   8   2      258.19      246.41      5.48 o 
  10   8   2        3.16        3.70      1.48 o 
  11   8   2       30.41       28.06      2.93 o 
  12   8   2       25.86       29.07      3.00 o 
  13   8   2       13.27        7.76      2.28 o 
  14   8   2       16.72       13.34      3.90 o 
  15   8   2      227.69      258.25     11.59 o 
  16   8   2      156.12      156.72      7.96 o 
 -17   9   2      821.55      906.67     19.76 o 
 -16   9   2      448.52      465.25     10.20 o 
 -15   9   2      448.42      459.25     12.47 o 
 -14   9   2        9.78       14.79      2.38 o 
 -13   9   2      105.11      101.44      4.64 o 
 -12   9   2       96.44      100.18      4.19 o 
 -11   9   2     1167.86     1193.92     17.52 o 
 -10   9   2       54.67       39.99      2.74 o 
  -9   9   2      801.40      805.46     12.47 o 
  -8   9   2        0.12        1.37      1.29 o 
  -7   9   2     1145.93     1136.68     15.87 o 
  -6   9   2     1949.57     1902.16     20.63 o 
  -5   9   2     8017.11     7993.69     78.81 o 
  -4   9   2     1445.12     1400.40     15.53 o 
  -3   9   2     2369.88     2321.47     22.63 o 
  -2   9   2        0.25        0.11      0.75 o 
  -1   9   2     1421.95     1524.70     15.34 o 
   0   9   2      624.41      616.72      6.60 o 
   1   9   2     1727.64     1646.04     15.42 o 
   2   9   2     1308.81     1314.26     12.72 o 
   3   9   2      142.19      148.80      3.07 o 
   4   9   2      189.82      186.38      7.03 o 
   5   9   2       57.93       62.71      2.17 o 
   6   9   2     6321.69     6337.65     63.30 o 
   7   9   2       12.41       13.37      1.66 o 
   8   9   2     3098.33     3105.93     38.38 o 
   9   9   2        4.74        5.70      1.56 o 
  10   9   2      550.73      558.01      9.48 o 
  11   9   2        4.47        6.94      2.04 o 
  12   9   2     1760.12     1773.46     27.78 o 
  13   9   2       20.65       21.52      3.23 o 
  14   9   2      251.14      266.88      8.82 o 
  15   9   2       78.36       65.82      6.85 o 
  16   9   2      189.68      183.97     22.84 o 
 -16  10   2       66.40       65.51      6.44 o 
 -15  10   2      231.67      255.29      9.71 o 
 -14  10   2        1.87        0.04      1.80 o 
 -13  10   2        9.80        8.08      2.08 o 
 -12  10   2        5.92        4.88      1.86 o 
 -11  10   2       28.67       25.17      2.50 o 
 -10  10   2      319.70      314.67      6.95 o 
  -9  10   2      208.89      213.23      7.35 o 
  -8  10   2      135.55      135.11      4.17 o 
  -7  10   2     1046.66     1055.14     12.81 o 
  -6  10   2       12.16       15.45      2.14 o 
  -5  10   2      236.77      229.81      4.49 o 
  -4  10   2      277.92      255.67      5.03 o 
  -3  10   2      587.15      571.46      7.45 o 
  -2  10   2      112.99      105.42      2.53 o 
  -1  10   2      704.05      721.42      8.91 o 
   0  10   2      836.84      856.39     10.17 o 
   1  10   2       51.44       49.14      1.81 o 
   2  10   2        9.12        6.89      1.00 o 
   3  10   2       42.96       39.78      1.95 o 
   4  10   2      234.95      228.01      4.74 o 
   5  10   2      388.08      367.39      6.14 o 
   6  10   2       36.90       38.70      2.30 o 
   7  10   2      167.24      158.00      4.76 o 
   8  10   2      816.27      843.15     13.99 o 
   9  10   2        4.14        5.64      1.69 o 
  10  10   2      677.23      668.39     14.15 o 
  11  10   2      475.92      466.58     17.21 o 
  12  10   2        1.05        3.43      2.21 o 
  13  10   2      125.24      120.13      6.01 o 
  14  10   2        7.29        9.85      3.01 o 
  15  10   2       17.47       18.99      6.27 o 
 -16  11   2        3.70        3.92      3.37 o 
 -15  11   2       93.81       98.23      7.79 o 
 -14  11   2        3.63        3.36      2.27 o 
 -13  11   2       17.85       19.75      2.87 o 
 -12  11   2        1.75        3.80      1.99 o 
 -11  11   2       92.39       95.01      4.89 o 
 -10  11   2      163.94      164.00      5.56 o 
  -9  11   2        6.30        3.27      1.85 o 
  -8  11   2      120.85      117.66      3.61 o 
  -7  11   2      104.09      100.06      3.46 o 
  -6  11   2       59.20       56.89      2.69 o 
  -5  11   2       78.88       84.38      4.47 o 
  -4  11   2      420.75      415.64      6.87 o 
  -3  11   2       30.64       26.28      1.61 o 
  -2  11   2      175.09      199.25      3.89 o 
  -1  11   2      138.74      155.99      3.38 o 
   0  11   2     1265.80     1274.72     13.30 o 
   1  11   2       65.70       63.23      2.08 o 
   2  11   2       64.66       67.48      5.30 o 
   3  11   2      105.60      104.42      3.17 o 
   4  11   2        8.47        7.73      1.46 o 
   5  11   2      142.68      134.09      3.76 o 
   6  11   2       22.89       24.61      2.00 o 
   7  11   2       30.53       25.33      2.34 o 
   8  11   2        5.33        3.47      1.59 o 
   9  11   2       43.87       42.67      2.99 o 
  10  11   2       51.00       53.76      4.17 o 
  11  11   2      159.33      159.86      6.40 o 
  12  11   2      160.81      166.46      8.59 o 
  13  11   2       54.41       47.32      4.36 o 
  14  11   2       27.57       24.18      4.01 o 
 -15  12   2       53.18       43.40      5.44 o 
 -14  12   2       47.35       39.14      4.44 o 
 -13  12   2      532.99      554.55     14.17 o 
 -12  12   2        2.06        1.62      2.00 o 
 -11  12   2      156.96      151.07      5.69 o 
 -10  12   2        2.95        1.11      2.47 o 
  -9  12   2      476.92      474.32      8.31 o 
  -8  12   2        0.16        0.39      1.33 o 
  -7  12   2     1378.91     1388.86     17.84 o 
  -6  12   2      167.47      172.55      4.39 o 
  -5  12   2       19.00       22.20      1.92 o 
  -4  12   2      518.15      515.14      8.22 o 
  -3  12   2      612.22      631.52      8.44 o 
  -2  12   2      498.50      472.48      7.26 o 
  -1  12   2      351.30      373.43      5.88 o 
   0  12   2      248.08      215.35      4.91 o 
   1  12   2        2.47        0.08      0.93 o 
   2  12   2       90.44       94.80      3.86 o 
   3  12   2      505.05      483.54      7.92 o 
   4  12   2     1220.58     1219.53     16.47 o 
   5  12   2      250.66      250.90      5.34 o 
   6  12   2       20.46       14.80      1.79 o 
   7  12   2       14.74       15.50      2.13 o 
   8  12   2      586.40      616.97     18.12 o 
   9  12   2       12.84       14.83      2.99 o 
  10  12   2      397.08      407.34     10.65 o 
  11  12   2       93.83       95.54      6.83 o 
  12  12   2       72.53       80.71      5.30 o 
  13  12   2      125.38      119.91      6.24 o 
  14  12   2      112.48      120.83      8.40 o 
 -14  13   2       15.17       10.25      3.24 o 
 -13  13   2       22.99       15.19      3.38 o 
 -12  13   2       10.49        6.14      2.81 o 
 -11  13   2      211.50      190.05      5.80 o 
 -10  13   2       26.41       25.35      2.68 o 
  -9  13   2      272.61      254.21      5.88 o 
  -8  13   2        0.11       -1.04      1.34 o 
  -7  13   2      130.40      127.38      4.10 o 
  -6  13   2      153.07      146.82      4.21 o 
  -5  13   2     1192.79     1193.44     15.81 o 
  -4  13   2      149.37      152.57      4.99 o 
  -3  13   2      689.63      673.78     10.42 o 
  -2  13   2       28.16       25.99      2.06 o 
  -1  13   2      235.65      255.57      5.47 o 
   0  13   2      248.68      285.98      5.92 o 
   1  13   2      455.81      480.48      8.33 o 
   2  13   2      119.72      139.67      3.49 o 
   3  13   2      134.36      149.41      4.84 o 
   4  13   2       63.22       59.10      2.92 o 
   5  13   2       61.31       57.49      2.87 o 
   6  13   2      708.44      708.11     11.02 o 
   7  13   2       15.42       18.65      2.28 o 
   8  13   2      857.76      903.94     15.16 o 
   9  13   2        8.00        8.18      2.49 o 
  10  13   2      154.97      149.76      6.39 o 
  11  13   2        0.01       -2.58      3.70 o 
  12  13   2      558.85      543.16     13.44 o 
  13  13   2        0.19       -0.90      2.53 o 
 -14  14   2        9.76       11.18      3.09 o 
 -13  14   2       13.91       21.29      2.90 o 
 -12  14   2       49.66       50.91      3.76 o 
 -11  14   2        8.73        9.45      2.20 o 
 -10  14   2      240.59      247.64      6.67 o 
  -9  14   2      188.77      184.40      7.71 o 
  -8  14   2      201.54      195.43      5.66 o 
  -7  14   2        0.92       -0.57      1.58 o 
  -6  14   2      362.78      378.76      7.92 o 
  -5  14   2       28.63       32.01      2.60 o 
  -4  14   2       67.64       67.85      3.55 o 
  -3  14   2       25.45       25.14      2.47 o 
  -2  14   2       10.61        6.50      1.58 o 
  -1  14   2      192.32      220.15      5.23 o 
   0  14   2      390.05      381.95      7.33 o 
   1  14   2        6.44        2.21      1.55 o 
   2  14   2        9.28        4.80      1.73 o 
   3  14   2       25.63       27.01      2.08 o 
   4  14   2        6.67        5.37      1.49 o 
   5  14   2       14.51       16.55      1.94 o 
   6  14   2        0.24        0.90      1.47 o 
   7  14   2       30.17       37.69      2.94 o 
   8  14   2       19.82       22.91      2.54 o 
   9  14   2        0.21        1.75      2.31 o 
  10  14   2       20.32       21.94      5.77 o 
  11  14   2      154.30      153.04      6.70 o 
  12  14   2       10.16        6.84      3.04 o 
 -13  15   2        0.31       -1.23      2.48 o 
 -12  15   2      201.84      218.80      6.76 o 
 -11  15   2      186.76      193.80     10.29 o 
 -10  15   2       90.92       90.51      4.70 o 
  -9  15   2       77.77       82.87      4.40 o 
  -8  15   2        0.68        1.02      1.83 o 
  -7  15   2       18.24       20.25      2.55 o 
  -6  15   2        9.79       10.73      2.19 o 
  -5  15   2        1.76        5.06      1.93 o 
  -4  15   2      255.55      249.15      6.95 o 
  -3  15   2        0.68       -0.31      1.49 o 
  -2  15   2        6.91        4.64      1.62 o 
  -1  15   2        8.98        9.72      1.97 o 
   0  15   2      503.28      491.91      9.71 o 
   1  15   2      280.00      263.52      6.64 o 
   2  15   2      647.45      645.62     13.96 o 
   3  15   2        0.26       -2.49      1.57 o 
   4  15   2        9.45        9.39      2.19 o 
   5  15   2      192.54      197.69      6.66 o 
   6  15   2      425.01      452.70      8.26 o 
   7  15   2       10.07       12.41      2.55 o 
   8  15   2      183.27      188.79     10.03 o 
   9  15   2        0.10       -1.17      2.13 o 
  10  15   2       20.13       18.28      3.99 o 
  11  15   2        2.34        1.03      2.60 o 
 -11  16   2       55.81       50.05      5.50 o 
 -10  16   2        0.00        2.45      2.54 o 
  -9  16   2      358.67      356.51     10.40 o 
  -8  16   2        6.26        5.37      2.75 o 
  -7  16   2      924.06      916.87     18.79 o 
  -6  16   2        2.30        2.72      1.91 o 
  -5  16   2       31.30       28.40      3.12 o 
  -4  16   2       79.77       72.70      4.42 o 
  -3  16   2     1122.23     1149.17     22.11 o 
  -2  16   2      356.92      334.29      7.66 o 
  -1  16   2      127.42      118.62      4.52 o 
   0  16   2      217.61      208.26      9.42 o 
   1  16   2      143.65      143.18      4.97 o 
   2  16   2      144.53      143.25      5.02 o 
   3  16   2       99.22       93.56      5.34 o 
   4  16   2      777.27      783.74     14.00 o 
   5  16   2       19.32       20.93      2.65 o 
   6  16   2      148.57      164.37      5.55 o 
   7  16   2       89.48       90.64      4.99 o 
   8  16   2      492.11      505.09     17.51 o 
   9  16   2       23.12       22.84      3.28 o 
  10  16   2      635.00      652.11     16.95 o 
 -10  17   2       12.57       16.36      3.98 o 
  -9  17   2      124.34      134.49      7.78 o 
  -8  17   2        4.63        4.81      3.15 o 
  -7  17   2       77.24       63.55      5.80 o 
  -6  17   2      121.11      127.45      7.28 o 
  -5  17   2       60.36       51.85      5.23 o 
  -4  17   2        0.40       -0.62      2.57 o 
  -3  17   2      325.59      328.42     11.23 o 
  -2  17   2       60.34       61.54      5.48 o 
  -1  17   2        0.92        1.94      2.04 o 
   0  17   2      336.00      345.59      8.86 o 
   1  17   2      489.57      481.98     11.04 o 
   2  17   2      144.88      150.16      5.83 o 
   3  17   2      246.55      240.50      7.34 o 
   4  17   2       33.46       33.86      3.39 o 
   5  17   2       88.67       88.50      5.16 o 
   6  17   2       68.12       57.47      7.34 o 
   7  17   2        1.88       10.97      4.57 o 
   8  17   2      117.26      120.20      9.57 o 
   9  17   2       54.16       50.17      7.23 o 
  -8  18   2       85.79       75.40      6.52 o 
  -7  18   2        1.19       -0.72      2.85 o 
  -6  18   2        3.05        4.22      7.33 o 
  -5  18   2       33.32       25.44      4.78 o 
  -4  18   2       16.94       10.72      5.91 o 
  -3  18   2       23.60       24.62      6.53 o 
  -2  18   2       30.36       23.13      4.92 o 
  -1  18   2      438.83      435.52     17.81 o 
   0  18   2      108.34      106.11      5.27 o 
   1  18   2      949.29      961.43     21.31 o 
   2  18   2      228.51      254.86     15.73 o 
   3  18   2      386.31      389.33     15.51 o 
   4  18   2       61.76       55.44      4.09 o 
   5  18   2       53.48       45.63      4.88 o 
   6  18   2       12.54        8.55      4.50 o 
   7  18   2       68.55       60.82      7.74 o 
  -6  19   2        8.27        8.00      3.49 o 
  -5  19   2       24.73       26.91      4.46 o 
  -4  19   2      169.23      148.52     10.75 o 
  -3  19   2       24.56       22.69      4.28 o 
  -2  19   2      109.75      109.78     10.95 o 
  -1  19   2      138.36      152.90      7.91 o 
   0  19   2        1.70       -5.73      3.89 o 
   1  19   2        5.98        5.22      2.47 o 
   2  19   2      165.75      167.72      6.29 o 
   3  19   2      113.93      119.10      9.31 o 
   4  19   2       74.95       70.30      5.78 o 
 -19   1   3      338.21      368.97     13.82 o 
 -18   1   3        9.34       10.61      2.77 o 
 -17   1   3      117.87      119.20      9.35 o 
 -16   1   3       15.87       15.54      2.68 o 
 -15   1   3      505.60      504.72     11.10 o 
 -14   1   3        2.77        3.91      1.77 o 
 -13   1   3      403.31      410.23     10.14 o 
 -12   1   3      115.39      124.15      4.37 o 
 -11   1   3       84.89       85.63      3.46 o 
 -10   1   3      938.85      833.06     52.80 o 
  -9   1   3     4059.60     4042.33     81.04 o 
  -8   1   3      199.89      207.73      5.62 o 
  -7   1   3     2193.15     2185.50     24.38 o 
  -6   1   3      703.94      707.35      8.39 o 
  -5   1   3        2.02        1.19      0.63 o 
  -4   1   3      146.55      198.84      5.99 o 
  -3   1   3      786.34      780.71     23.38 o 
  -2   1   3      378.92      287.86      5.09 o 
  -1   1   3        2.57       13.98      1.05 o 
   0   1   3     1601.01     1487.15     29.75 o 
   1   1   3     9054.05     7960.89   1193.67 o 
   2   1   3     4049.53     4368.88     47.41 o 
   3   1   3      875.53      952.02     19.87 o 
   4   1   3     4155.05     4325.14     40.41 o 
   5   1   3      114.26      120.95      2.37 o 
   6   1   3     1161.39     1172.58     12.44 o 
   7   1   3     1503.47     1459.08     15.29 o 
   8   1   3      107.89      109.65      4.29 o 
   9   1   3      306.26      294.23      5.95 o 
  10   1   3      304.14      310.86      6.26 o 
  11   1   3      531.31      537.93      8.30 o 
  12   1   3        7.62        5.66      1.53 o 
  13   1   3      236.87      234.82      5.18 o 
  14   1   3       11.83        7.98      1.69 o 
  15   1   3       40.25       43.28      3.77 o 
  16   1   3       63.28       65.78      4.50 o 
  17   1   3      362.12      395.95     33.30 o 
 -19   2   3       32.46       31.14      5.08 o 
 -18   2   3       15.54       11.73      2.85 o 
 -17   2   3     1117.91     1144.17     20.89 o 
 -16   2   3        1.59        0.47      1.89 o 
 -15   2   3      430.80      420.87      9.90 o 
 -14   2   3        2.37        4.01      2.12 o 
 -13   2   3        0.48       -1.34      1.34 o 
 -12   2   3      214.04      198.22      5.57 o 
 -11   2   3      101.97       99.93      4.60 o 
 -10   2   3      520.36      512.04      9.36 o 
  -9   2   3     1245.40     1182.69     27.26 o 
  -8   2   3     2233.19     2141.42     29.38 o 
  -7   2   3      248.52      241.53      3.80 o 
  -6   2   3     3743.25     4092.92     41.11 o 
  -5   2   3     1927.68     2035.25     27.63 o 
  -4   2   3     2938.19     2991.71     35.85 o 
  -2   2   3       76.92       85.89      2.44 o 
  -1   2   3       48.40       38.44      9.97 o 
   1   2   3      976.22     1171.00     14.99 o 
   2   2   3     1090.27      975.10     11.71 o 
   3   2   3     2707.22     3095.71     31.41 o 
   4   2   3      967.35     1011.08     10.54 o 
   5   2   3      447.35      467.77      5.77 o 
   6   2   3     3765.49     3758.23     35.76 o 
   7   2   3       45.45       55.78      2.39 o 
   8   2   3    11958.91    11850.49    109.24 o 
   9   2   3        5.89        5.94      1.36 o 
  10   2   3      222.56      213.08      5.04 o 
  11   2   3       73.73       68.06      3.26 o 
  12   2   3      216.72      230.61      5.04 o 
  13   2   3       45.45       45.24      2.60 o 
  14   2   3       18.02       20.74      2.08 o 
  15   2   3        0.50       -1.19      2.02 o 
  16   2   3        1.50        0.96      2.13 o 
  17   2   3       58.91       62.49     12.10 o 
 -19   3   3       76.38       76.54      9.99 o 
 -18   3   3       90.21       99.64      5.94 o 
 -17   3   3       84.54       78.91      5.11 o 
 -16   3   3      323.33      334.19      9.02 o 
 -15   3   3      148.64      162.69      5.87 o 
 -14   3   3       27.90       34.05      3.04 o 
 -13   3   3      664.50      653.56     12.43 o 
 -12   3   3      125.16      120.26      4.39 o 
 -11   3   3      170.00      162.48      4.77 o 
 -10   3   3        3.21        1.77      1.18 o 
  -9   3   3      391.03      344.57     10.94 o 
  -8   3   3        0.42        0.06      0.57 o 
  -7   3   3     1326.51     1388.51     16.22 o 
  -6   3   3      552.69      615.62      7.18 o 
  -5   3   3     2957.23     3240.27     35.17 o 
  -4   3   3      592.70      619.70      8.14 o 
  -3   3   3     1140.27     1314.97     14.87 o 
  -2   3   3       12.30        5.95      0.50 o 
  -1   3   3      361.50      333.01      5.46 o 
   0   3   3       96.07       86.81      2.18 o 
   1   3   3       49.32       39.66      1.69 o 
   2   3   3     2725.22     2921.72     35.79 o 
   3   3   3       27.27       21.87      1.36 o 
   4   3   3     1370.49     1448.80     13.64 o 
   5   3   3      139.81      154.24      2.80 o 
   6   3   3      300.40      302.85      4.46 o 
   7   3   3       65.67       87.88      2.30 o 
   8   3   3        0.30        0.70      1.02 o 
   9   3   3       33.07       32.87      2.53 o 
  10   3   3       49.25       48.23      2.68 o 
  11   3   3       23.92       22.03      2.13 o 
  12   3   3      100.08      111.39      4.05 o 
  13   3   3        6.28        4.62      1.52 o 
  14   3   3       91.68       92.05      5.71 o 
  15   3   3       43.84       40.95      3.62 o 
  16   3   3       48.31       48.66      4.42 o 
  17   3   3       32.41       33.04      4.48 o 
 -19   4   3       55.46       71.96     17.76 o 
 -18   4   3      153.74      156.02      7.58 o 
 -17   4   3        6.07        6.18      2.49 o 
 -16   4   3       28.87       28.91      3.30 o 
 -15   4   3        6.40        7.67      2.11 o 
 -14   4   3      111.89      121.53      5.00 o 
 -13   4   3        6.11        5.21      1.72 o 
 -12   4   3      227.14      218.35      6.00 o 
 -11   4   3      335.11      329.07      7.98 o 
 -10   4   3       80.55       84.44      3.48 o 
  -9   4   3        8.08        4.60      1.15 o 
  -7   4   3     1962.35     2066.36     28.86 o 
  -6   4   3      477.05      556.33     11.72 o 
  -5   4   3      429.21      443.12      6.52 o 
  -4   4   3       16.84       14.38      1.13 o 
  -3   4   3       10.33       10.47      1.26 o 
  -2   4   3     3880.37     4124.69     83.19 o 
  -1   4   3     1395.95     1364.41     17.23 o 
   0   4   3        0.06        1.10      1.08 o 
   1   4   3      787.27      766.51     11.59 o 
   2   4   3     1271.23     1302.95     15.16 o 
   3   4   3      794.90      867.12      8.53 o 
   4   4   3       13.96       23.46      1.03 o 
   5   4   3     1601.57     1635.87     15.51 o 
   6   4   3        1.76        1.56      0.73 o 
   7   4   3      503.07      469.79      5.88 o 
   8   4   3       49.19       47.59      2.04 o 
   9   4   3      307.37      307.54      6.39 o 
  10   4   3       13.25       14.06      1.76 o 
  11   4   3      160.24      168.71      4.66 o 
  12   4   3        0.07       -1.06      1.40 o 
  13   4   3       49.45       48.70      2.72 o 
  14   4   3        5.79        3.12      1.77 o 
  15   4   3      130.12      132.10      5.69 o 
  16   4   3      160.42      169.51     13.07 o 
  17   4   3        2.17        1.94      4.57 o 
 -18   5   3       59.67       65.01      5.54 o 
 -17   5   3      166.62      177.19      6.87 o 
 -16   5   3        5.53        3.07      2.06 o 
 -15   5   3      101.96       99.00      5.06 o 
 -14   5   3       57.27       58.15      4.03 o 
 -13   5   3      149.77      140.55      5.07 o 
 -12   5   3       38.47       34.26      2.84 o 
 -11   5   3      246.75      225.54      5.92 o 
 -10   5   3        7.00        4.57      1.41 o 
  -9   5   3     2181.64     2079.93     29.70 o 
  -7   5   3     2644.71     2337.62    242.32 o 
  -6   5   3      432.00      393.55      6.11 o 
  -5   5   3       95.32      108.01      2.50 o 
  -4   5   3      270.51      311.49      5.19 o 
  -3   5   3      198.32      198.47      3.78 o 
  -2   5   3      130.55       67.18      8.69 o 
  -1   5   3      682.80      760.77     16.21 o 
   0   5   3      782.80      746.12     12.97 o 
   1   5   3        3.38        2.79      0.61 o 
   2   5   3     1683.71     1828.39     20.11 o 
   3   5   3        1.03        3.02      0.57 o 
   4   5   3     1971.26     1986.64     18.14 o 
   5   5   3      300.95      326.07      4.21 o 
   6   5   3     1528.82     1508.65     15.45 o 
   7   5   3      905.69      882.71     10.16 o 
   8   5   3        2.33        2.70      1.18 o 
   9   5   3      204.69      200.13      4.79 o 
  10   5   3      446.77      453.59      9.65 o 
  11   5   3      132.51      127.85      4.16 o 
  12   5   3      101.10      105.75      4.21 o 
  13   5   3       38.84       41.30      2.86 o 
  14   5   3       44.53       43.14      3.06 o 
  15   5   3       30.96       28.56      3.30 o 
  16   5   3       95.10       96.53      5.87 o 
 -18   6   3        3.05        8.42      3.51 o 
 -17   6   3      372.85      377.97     10.48 o 
 -16   6   3       12.92       13.27      2.94 o 
 -15   6   3      278.50      260.28      7.72 o 
 -14   6   3        5.49        2.39      1.85 o 
 -13   6   3        0.34       -2.10      1.48 o 
 -12   6   3      165.09      142.05      4.99 o 
 -11   6   3     1380.35     1214.48     19.47 o 
 -10   6   3     1521.92     1391.19     21.40 o 
  -9   6   3     2247.97     2019.58     29.13 o 
  -8   6   3      381.96      307.68     16.28 o 
  -7   6   3      274.18      278.45      8.23 o 
  -6   6   3     2497.75     2561.60     68.65 o 
  -5   6   3      234.90      270.55      4.96 o 
  -4   6   3      938.44      975.38     12.23 o 
  -3   6   3     4880.81     5154.85     62.15 o 
  -2   6   3       12.77       16.97      1.37 o 
  -1   6   3      550.02      619.40      9.15 o 
   0   6   3     6448.86     6899.79     79.98 o 
   1   6   3      155.52      200.61      3.47 o 
   2   6   3     6918.08     7246.23     79.91 o 
   3   6   3      292.50      322.70      4.12 o 
   4   6   3       14.14       15.90      1.04 o 
   5   6   3      915.60      933.22      9.52 o 
   6   6   3     1955.44     1888.66     18.06 o 
   7   6   3      197.31      200.22      3.70 o 
   8   6   3     4430.96     4372.88     48.45 o 
   9   6   3      103.71      102.03      4.31 o 
  10   6   3      117.51      119.59      3.92 o 
  11   6   3      698.11      680.46     11.07 o 
  12   6   3      677.91      682.91     13.23 o 
  13   6   3      205.03      190.97      5.29 o 
  14   6   3      364.95      359.01      7.76 o 
  15   6   3        1.12        1.15      2.17 o 
  16   6   3        0.09        2.25      2.80 o 
 -18   7   3        2.82       -1.70      2.94 o 
 -17   7   3       84.91       83.74      6.07 o 
 -16   7   3       99.16      109.69      5.86 o 
 -15   7   3       51.35       50.46      4.01 o 
 -14   7   3      215.34      204.17      7.85 o 
 -13   7   3      200.74      193.15      6.17 o 
 -12   7   3      805.50      766.80     14.12 o 
 -11   7   3      560.28      483.51      9.92 o 
 -10   7   3     2019.72     1744.15     26.10 o 
  -9   7   3       54.30       50.68      3.01 o 
  -8   7   3      161.06      170.25      4.75 o 
  -7   7   3        2.88        1.15      1.14 o 
  -6   7   3     2161.38     2178.17     35.82 o 
  -5   7   3       67.41       59.16      2.94 o 
  -4   7   3      373.47      407.72      6.09 o 
  -3   7   3     2248.04     2376.13     24.77 o 
  -2   7   3       11.32       14.17      1.23 o 
  -1   7   3       77.50       78.81      2.56 o 
   0   7   3      511.85      532.55      7.09 o 
   1   7   3     7362.08     7693.90     70.15 o 
   2   7   3     1431.87     1504.12     16.08 o 
   3   7   3     1369.01     1316.39     20.84 o 
   4   7   3        3.23        1.68      0.69 o 
   5   7   3      287.44      294.23      4.11 o 
   6   7   3      432.77      428.89      5.53 o 
   7   7   3        5.23        3.13      1.09 o 
   8   7   3        2.20        1.58      1.29 o 
   9   7   3       25.09       25.23      2.14 o 
  10   7   3       70.93       78.23      3.41 o 
  11   7   3        9.78       11.60      1.86 o 
  12   7   3      384.73      377.02      7.65 o 
  13   7   3      294.20      289.76      7.85 o 
  14   7   3      613.06      632.81     12.22 o 
  15   7   3       45.93       45.82      4.82 o 
  16   7   3        0.04        1.24      2.71 o 
 -17   8   3      272.29      259.27     11.16 o 
 -16   8   3       20.65       19.50      3.11 o 
 -15   8   3       34.21       32.99      3.45 o 
 -14   8   3       19.32       17.46      2.69 o 
 -13   8   3      144.84      147.03      5.50 o 
 -12   8   3       64.30       51.61      3.58 o 
 -11   8   3       34.16       35.18      3.26 o 
 -10   8   3      139.93      132.56      6.00 o 
  -9   8   3      131.98      109.05      4.19 o 
  -8   8   3     1690.60     1635.47     24.35 o 
  -7   8   3     1938.99     1921.50     24.50 o 
  -6   8   3       65.27       63.51      3.50 o 
  -5   8   3     1342.62     1332.16     16.30 o 
  -4   8   3     1436.86     1445.81     17.43 o 
  -3   8   3       15.64       22.24      1.60 o 
  -2   8   3     1280.36     1373.92     16.61 o 
  -1   8   3     1443.12     1483.35     15.72 o 
   0   8   3       14.88        8.38      0.99 o 
   1   8   3      105.32      107.36      3.53 o 
   2   8   3      125.78      130.05      4.22 o 
   3   8   3      545.73      582.62      7.28 o 
   4   8   3       11.75       10.21      1.04 o 
   5   8   3     1050.75     1065.04     10.42 o 
   6   8   3      506.77      518.62      6.42 o 
   7   8   3      317.01      309.68      6.90 o 
   8   8   3      828.10      810.79     12.18 o 
   9   8   3      403.62      412.62      8.41 o 
  10   8   3       92.90       81.86      3.86 o 
  11   8   3      108.75      111.46      4.70 o 
  12   8   3        4.33        3.07      1.86 o 
  13   8   3        8.09        4.87      2.33 o 
  14   8   3       98.92       96.39      7.81 o 
  15   8   3       86.84       83.75      6.10 o 
 -17   9   3       66.70       67.85      6.82 o 
 -16   9   3        3.28        8.88      4.62 o 
 -15   9   3       37.80       42.05      4.47 o 
 -14   9   3        0.73       -0.68      2.26 o 
 -13   9   3      117.86      123.74      6.05 o 
 -12   9   3        3.81        0.36      1.88 o 
 -11   9   3       36.70       30.13      3.34 o 
 -10   9   3       38.61       38.61      3.52 o 
  -9   9   3     1055.67     1025.85     19.65 o 
  -8   9   3      751.03      731.08     12.62 o 
  -7   9   3      601.28      587.71      9.70 o 
  -6   9   3      170.97      170.23      4.41 o 
  -5   9   3       82.69       84.67      3.03 o 
  -4   9   3        0.11        2.30      1.13 o 
  -3   9   3      330.03      353.67      6.34 o 
  -2   9   3        0.14        0.30      0.89 o 
  -1   9   3      788.92      814.12      9.57 o 
   0   9   3      513.96      495.69      6.56 o 
   1   9   3      435.17      477.24      6.49 o 
   2   9   3      475.85      501.01      7.35 o 
   3   9   3        5.77        4.96      0.90 o 
   4   9   3      637.36      629.89      7.67 o 
   5   9   3       17.66       16.39      1.42 o 
   6   9   3      375.40      385.64      5.95 o 
   7   9   3       67.65       74.07      6.71 o 
   8   9   3        0.82        3.89      1.79 o 
   9   9   3       59.98       63.67      3.46 o 
  10   9   3      237.49      241.09      9.30 o 
  11   9   3       23.56       24.77      3.71 o 
  12   9   3        0.69        3.19      1.91 o 
  13   9   3        1.46        0.52      2.11 o 
  14   9   3        6.81        7.82      2.93 o 
  15   9   3       55.04       49.82      8.66 o 
 -16  10   3        1.20       -0.80      3.00 o 
 -15  10   3      165.89      190.68      8.13 o 
 -14  10   3      403.16      393.43     12.32 o 
 -13  10   3        5.04        4.36      2.68 o 
 -12  10   3      341.27      328.97      9.87 o 
 -11  10   3       93.00      104.77      4.73 o 
 -10  10   3       27.86       28.54      3.59 o 
  -9  10   3      405.73      403.26      8.74 o 
  -8  10   3      158.63      158.69      4.67 o 
  -7  10   3     1805.84     1762.14     23.57 o 
  -6  10   3       80.87       92.47      3.54 o 
  -5  10   3      612.04      617.09     10.07 o 
  -4  10   3      466.89      434.95      7.19 o 
  -3  10   3      820.21      826.02     10.36 o 
  -2  10   3     1158.54     1194.14     14.89 o 
  -1  10   3     2592.26     2697.50     27.83 o 
   0  10   3      279.49      298.15      4.77 o 
   1  10   3      456.19      476.95      6.66 o 
   2  10   3       20.50       14.13      1.44 o 
   3  10   3      899.11      904.13     11.13 o 
   4  10   3      165.53      169.65      3.51 o 
   5  10   3     1586.72     1596.10     19.92 o 
   6  10   3      191.31      193.82      4.71 o 
   7  10   3       19.81       17.53      2.07 o 
   8  10   3       91.08       93.18      3.91 o 
   9  10   3      626.79      640.46     11.63 o 
  10  10   3       34.49       37.30      4.70 o 
  11  10   3      775.13      813.52     14.23 o 
  12  10   3       15.59       14.53      2.92 o 
  13  10   3       10.47        8.36      2.78 o 
  14  10   3       78.01       80.63      6.00 o 
 -16  11   3        0.78       -0.12      2.51 o 
 -15  11   3        0.63        1.41      2.26 o 
 -14  11   3        0.14       -2.55      1.94 o 
 -13  11   3      237.70      243.92      7.37 o 
 -12  11   3      229.40      245.82      7.27 o 
 -11  11   3      178.13      192.65     10.56 o 
 -10  11   3     1026.94     1070.78     18.11 o 
  -9  11   3       13.79       14.29      2.15 o 
  -8  11   3      108.12       96.88      4.08 o 
  -7  11   3      200.58      203.22      5.32 o 
  -6  11   3     1433.13     1475.49     20.49 o 
  -5  11   3       58.09       58.56      3.12 o 
  -4  11   3       50.07       59.80      2.86 o 
  -3  11   3      503.15      523.32      7.57 o 
  -2  11   3        1.27        1.41      1.14 o 
  -1  11   3        5.08       10.34      1.19 o 
   0  11   3       27.56       30.94      1.73 o 
   1  11   3     1687.16     1637.07     18.14 o 
   2  11   3      429.33      427.66      6.97 o 
   3  11   3      487.22      468.89      8.14 o 
   4  11   3       22.26       24.50      1.71 o 
   5  11   3        1.41        2.03      1.12 o 
   6  11   3     1262.78     1280.58     17.34 o 
   7  11   3        2.12        1.47      1.52 o 
   8  11   3        6.40        5.64      2.14 o 
   9  11   3        6.26        7.16      1.94 o 
  10  11   3      100.61      106.03      6.49 o 
  11  11   3       32.86       32.89      3.18 o 
  12  11   3      237.53      264.13      8.51 o 
  13  11   3       15.70       23.43      4.16 o 
  14  11   3      143.61      139.48      7.11 o 
 -15  12   3       13.87       11.09      3.34 o 
 -14  12   3       13.39       12.57      3.77 o 
 -13  12   3       16.15       15.23      2.85 o 
 -12  12   3      214.68      227.83      7.19 o 
 -11  12   3       12.48        7.12      2.10 o 
 -10  12   3       11.85        6.85      1.96 o 
  -9  12   3      233.95      243.37      6.37 o 
  -8  12   3      808.91      793.21     13.10 o 
  -7  12   3      827.79      811.59     14.22 o 
  -6  12   3       15.85       23.10      2.35 o 
  -5  12   3      276.58      279.92      6.45 o 
  -4  12   3       37.76       38.89      2.38 o 
  -3  12   3      168.20      169.19      4.25 o 
  -2  12   3      840.58      860.22     11.96 o 
  -1  12   3      682.62      672.88      9.17 o 
   0  12   3      137.41      110.27      3.24 o 
   1  12   3       93.66      109.44      3.34 o 
   2  12   3        9.38       19.19      2.04 o 
   3  12   3      505.24      488.96      9.36 o 
   4  12   3       15.64       16.21      2.04 o 
   5  12   3      247.25      250.79      5.31 o 
   6  12   3       24.67       25.33      2.09 o 
   7  12   3      211.73      227.29      5.88 o 
   8  12   3      147.05      152.05      6.45 o 
   9  12   3      107.28      108.52      4.41 o 
  10  12   3        6.34        8.50      2.13 o 
  11  12   3      196.41      203.12      7.26 o 
  12  12   3       27.35       26.59      3.41 o 
  13  12   3        0.40       -0.47      2.49 o 
 -14  13   3       92.18       97.79      7.62 o 
 -13  13   3       91.04       87.77      5.69 o 
 -12  13   3       66.15       66.10      4.51 o 
 -11  13   3        2.63        3.22      2.02 o 
 -10  13   3       75.76       71.01      4.14 o 
  -9  13   3        0.63        0.19      2.34 o 
  -8  13   3       83.69       82.48      6.07 o 
  -7  13   3        8.19        9.82      2.93 o 
  -6  13   3      154.40      152.41      5.64 o 
  -5  13   3      117.57      110.15      3.84 o 
  -4  13   3      422.17      422.11      7.51 o 
  -3  13   3       39.78       39.48      2.72 o 
  -2  13   3       72.50       59.90      3.54 o 
  -1  13   3       10.74        8.76      1.33 o 
   0  13   3      256.44      255.23      5.50 o 
   1  13   3       17.57       20.40      1.95 o 
   2  13   3        2.88        5.99      1.68 o 
   3  13   3      272.77      263.26      6.44 o 
   4  13   3      124.25      126.11      5.90 o 
   5  13   3        9.51        8.26      1.91 o 
   6  13   3       27.86       24.42      2.64 o 
   7  13   3      165.84      165.81      8.57 o 
   8  13   3       23.55       21.26      2.47 o 
   9  13   3       69.56       62.13      3.87 o 
  10  13   3       34.18       43.03      3.85 o 
  11  13   3       10.39       10.51      2.72 o 
  12  13   3       42.47       40.57      5.83 o 
 -13  14   3        0.13        0.73      3.05 o 
 -12  14   3      172.77      168.95      6.71 o 
 -11  14   3        0.03       -1.35      2.22 o 
 -10  14   3        3.57        4.23      2.14 o 
  -9  14   3       53.38       49.30      3.61 o 
  -8  14   3      220.24      235.49      9.11 o 
  -7  14   3      722.50      708.46     12.54 o 
  -6  14   3      617.09      614.13     10.06 o 
  -5  14   3      197.59      193.99      5.05 o 
  -4  14   3       37.67       40.43      4.57 o 
  -3  14   3      598.12      589.72     11.48 o 
  -2  14   3      305.79      302.89      7.56 o 
  -1  14   3      894.34      933.78     16.02 o 
   0  14   3      362.50      341.66      6.77 o 
   1  14   3       79.60       77.53      3.37 o 
   2  14   3       45.94       39.08      3.73 o 
   3  14   3      457.14      479.52      9.59 o 
   4  14   3        1.03       -0.12      1.69 o 
   5  14   3     1789.73     1788.71     26.77 o 
   6  14   3        5.52        4.15      2.08 o 
   7  14   3      251.92      253.48      8.09 o 
   8  14   3       69.80       82.43      5.23 o 
   9  14   3      346.74      354.65      9.82 o 
  10  14   3        9.88        7.74      3.72 o 
  11  14   3      354.32      348.13     16.40 o 
 -12  15   3      280.02      278.90      9.94 o 
 -11  15   3      178.72      188.01      7.25 o 
 -10  15   3     1001.94     1045.31     19.54 o 
  -9  15   3      204.18      204.46      8.09 o 
  -8  15   3       20.82       17.89      3.04 o 
  -7  15   3       49.86       52.17      3.57 o 
  -6  15   3      892.71      902.94     14.77 o 
  -5  15   3      598.30      618.34     12.36 o 
  -4  15   3      737.83      722.12     13.63 o 
  -3  15   3      609.54      620.02     12.28 o 
  -2  15   3      115.34      112.69      6.96 o 
  -1  15   3       25.81       19.62      2.72 o 
   0  15   3       84.39       83.39      3.77 o 
   1  15   3     1800.18     1742.33     31.06 o 
   2  15   3        2.80        0.54      1.77 o 
   3  15   3      254.33      259.46      8.13 o 
   4  15   3        0.43       -0.60      1.84 o 
   5  15   3      311.95      318.87      7.82 o 
   6  15   3       41.94       36.78      3.22 o 
   7  15   3      903.58      924.60     18.72 o 
   8  15   3       33.41       38.79      4.69 o 
   9  15   3      299.61      290.50     11.96 o 
  10  15   3       43.71       31.53      5.97 o 
 -11  16   3       60.09       66.40      6.63 o 
 -10  16   3       32.76       38.48      4.12 o 
  -9  16   3      228.69      216.71      6.59 o 
  -8  16   3       23.29       23.82      3.55 o 
  -7  16   3      150.96      155.78      5.61 o 
  -6  16   3      438.92      456.06     12.75 o 
  -5  16   3      297.79      320.01      8.47 o 
  -4  16   3      760.06      771.33     21.70 o 
  -3  16   3      153.29      171.55      6.06 o 
  -2  16   3        0.63        1.44      2.06 o 
  -1  16   3        0.71       -0.06      2.05 o 
   0  16   3      128.49      130.34      7.90 o 
   1  16   3       38.06       36.46      4.37 o 
   2  16   3      242.57      237.42      7.36 o 
   3  16   3       10.04        7.42      2.15 o 
   4  16   3       62.33       55.17      4.01 o 
   5  16   3       76.46       79.54      4.41 o 
   6  16   3      452.97      490.56     10.46 o 
   7  16   3      191.16      204.80      9.06 o 
   8  16   3      512.92      563.81     19.78 o 
   9  16   3        8.46        7.17      4.12 o 
 -10  17   3      254.55      263.43      9.19 o 
  -9  17   3       51.37       51.34      4.78 o 
  -8  17   3        2.60        2.70      2.25 o 
  -7  17   3       10.66       11.89      2.77 o 
  -6  17   3      350.32      351.70      9.25 o 
  -5  17   3       20.72       18.30      3.96 o 
  -4  17   3       56.74       53.31      4.12 o 
  -3  17   3       81.05       83.44      5.50 o 
  -2  17   3       95.31      108.76      6.21 o 
  -1  17   3       28.10       25.74      5.39 o 
   0  17   3       73.34       65.08      4.95 o 
   1  17   3      329.71      328.07      9.85 o 
   2  17   3        0.31        1.86      2.68 o 
   3  17   3      187.34      187.10      5.99 o 
   4  17   3      269.55      276.08      7.90 o 
   5  17   3       61.03       56.74      3.95 o 
   6  17   3       75.39       73.21      4.37 o 
   7  17   3      133.00      136.69      9.81 o 
   8  17   3       72.88       71.59      7.83 o 
  -8  18   3      336.61      336.12     12.55 o 
  -7  18   3      227.68      204.01      9.51 o 
  -6  18   3      158.35      171.90      8.83 o 
  -5  18   3      189.04      201.38      9.30 o 
  -4  18   3       26.25       10.87      7.56 o 
  -3  18   3       73.05       62.63      5.82 o 
  -2  18   3       36.19       28.02      4.43 o 
  -1  18   3      615.16      629.40     17.47 o 
   0  18   3       62.48       61.24      5.80 o 
   1  18   3        3.39        1.70      3.03 o 
   2  18   3        5.22        1.65      3.06 o 
   3  18   3      630.75      626.34     25.10 o 
   4  18   3        2.79        1.79      3.22 o 
   5  18   3      666.07      691.86     23.10 o 
   6  18   3        3.67        5.15      4.04 o 
  -5  19   3        7.32        5.63      3.42 o 
  -4  19   3       52.88       43.55      5.30 o 
  -3  19   3       44.38       41.22      5.17 o 
  -2  19   3      334.37      312.94     12.08 o 
  -1  19   3        7.30        1.74      3.16 o 
   0  19   3       90.18       91.52     15.73 o 
   1  19   3        0.52       -2.78      2.83 o 
   2  19   3        0.95        0.35      3.03 o 
   3  19   3       89.73       91.73     21.55 o 
 -19   0   4       35.18       26.87      6.69 o 
 -18   0   4      231.83      228.88     11.08 o 
 -17   0   4      103.87      104.78      9.60 o 
 -16   0   4     1163.61     1202.10     29.43 o 
 -15   0   4     1223.79     1248.69     29.67 o 
 -14   0   4      391.23      380.55     12.58 o 
 -13   0   4       18.64       15.95      3.10 o 
 -12   0   4     1296.85     1335.99     29.31 o 
 -11   0   4     1460.13     1457.66     30.97 o 
 -10   0   4    15110.05    15304.98    414.37 o 
  -9   0   4     4340.40     4240.64     80.04 o 
  -8   0   4     1229.45     1088.99     22.41 o 
  -7   0   4      344.55      412.63      7.27 o 
  -6   0   4     1480.54     1584.63     47.34 o 
  -5   0   4      127.26       57.52      4.76 o 
  -4   0   4       17.81       13.79      2.91 o 
  -3   0   4     2236.12     1952.18     55.39 o 
  -2   0   4      479.23      495.57     16.47 o 
  -1   0   4       25.55       53.49      5.12 o 
   0   0   4     1296.79     1421.55     22.81 o 
   2   0   4      280.27      273.37      7.71 o 
   3   0   4     5063.81     5265.94     81.36 o 
   4   0   4        5.95        8.52      1.98 o 
   5   0   4      555.22      591.30      9.78 o 
   6   0   4       50.50       45.28      2.46 o 
   7   0   4     1231.62     1238.08     18.95 o 
   8   0   4     1757.99     1750.16     25.96 o 
   9   0   4        4.78        3.98      1.75 o 
  10   0   4      320.92      315.41     10.26 o 
  11   0   4      164.41      157.68      5.84 o 
  12   0   4     2155.27     2130.06     35.94 o 
  13   0   4      229.18      245.86      7.82 o 
  14   0   4     1821.54     1887.62     58.00 o 
  15   0   4      205.16      209.35      7.48 o 
  16   0   4      208.54      205.73     12.30 o 
 -19   1   4        0.70        0.06      2.83 o 
 -18   1   4       23.59       23.19      4.78 o 
 -17   1   4       21.52       26.48      3.31 o 
 -16   1   4       58.81       59.88      4.16 o 
 -15   1   4       49.78       51.90      3.77 o 
 -14   1   4       75.54       77.29      4.18 o 
 -13   1   4      525.50      534.80     10.56 o 
 -12   1   4     1037.63      970.75     15.99 o 
 -11   1   4      992.64      981.45     15.76 o 
 -10   1   4     1956.40     1867.51     26.76 o 
  -9   1   4      222.64      215.71      4.84 o 
  -8   1   4        2.61        1.31      0.64 o 
  -7   1   4      628.32      611.39      9.99 o 
  -6   1   4     1705.92     1797.90     28.75 o 
  -5   1   4        2.37        8.62      1.74 o 
  -4   1   4     2088.57     2385.18     68.02 o 
  -3   1   4      249.61      273.13      5.30 o 
  -2   1   4        0.73        1.60      0.75 o 
  -1   1   4     2097.97     2090.14     28.42 o 
   0   1   4       21.19       21.43      1.21 o 
   1   1   4     2249.99     2379.59     32.75 o 
   2   1   4     4707.13     4993.76     54.36 o 
   3   1   4       19.91       15.47      1.28 o 
   4   1   4     2394.00     2485.64     28.48 o 
   5   1   4      303.74      286.61      4.03 o 
   6   1   4      100.55       99.38      2.34 o 
   7   1   4      413.33      369.55      5.32 o 
   8   1   4       19.13       19.64      1.49 o 
   9   1   4      137.64      139.92      4.29 o 
  10   1   4      548.06      556.56      9.34 o 
  11   1   4      427.19      433.75      8.11 o 
  12   1   4      229.17      232.49      6.44 o 
  13   1   4      315.63      323.98     10.16 o 
  14   1   4       77.04       77.88      3.57 o 
  15   1   4       17.78       15.38      2.18 o 
  16   1   4      128.13      145.19     19.84 o 
 -19   2   4       19.47       29.76      4.72 o 
 -18   2   4        0.04       -1.17      2.09 o 
 -17   2   4        1.68        3.09      2.25 o 
 -16   2   4       50.71       51.83      3.93 o 
 -15   2   4       64.20       72.49      4.32 o 
 -14   2   4        0.04       -1.19      1.66 o 
 -13   2   4      105.06      112.08      4.88 o 
 -12   2   4       79.31       90.60      3.84 o 
 -11   2   4        0.32       -0.64      1.20 o 
 -10   2   4       17.20       16.38      1.96 o 
  -9   2   4       45.00       49.01      2.40 o 
  -8   2   4       49.80       47.44      2.86 o 
  -7   2   4        4.35        5.11      0.52 o 
  -6   2   4      117.66      135.79      3.02 o 
  -5   2   4       56.58       61.22      3.84 o 
  -4   2   4       50.81       49.81      1.75 o 
  -3   2   4      104.80       92.49      1.84 o 
  -2   2   4       84.00       74.25      1.43 o 
  -1   2   4       22.55       26.31      1.17 o 
   0   2   4      652.00      406.85     13.79 o 
   1   2   4       98.45       83.57      2.50 o 
   2   2   4      123.28      121.89      2.73 o 
   3   2   4      119.09      124.10      2.93 o 
   4   2   4        0.23        1.60      1.24 o 
   5   2   4       44.49       39.97      1.77 o 
   6   2   4       16.97       17.27      1.66 o 
   7   2   4        0.74        1.53      0.86 o 
   8   2   4        5.30        6.86      1.15 o 
   9   2   4        2.21        0.82      1.15 o 
  10   2   4        3.87        4.21      1.47 o 
  11   2   4      165.62      176.56      5.16 o 
  12   2   4       14.70       11.25      1.98 o 
  13   2   4       10.05        9.08      1.85 o 
  14   2   4        7.53        5.32      1.86 o 
  15   2   4       48.40       46.96      4.15 o 
  16   2   4        3.91        2.06      2.87 o 
 -19   3   4       45.48       46.95      5.63 o 
 -18   3   4      257.37      245.07      9.00 o 
 -17   3   4      424.04      438.67     10.84 o 
 -16   3   4      141.29      152.29      5.98 o 
 -15   3   4      101.47      105.52      4.90 o 
 -14   3   4      554.80      553.59     11.33 o 
 -13   3   4      316.66      313.17      7.57 o 
 -12   3   4     1781.25     1768.69     26.43 o 
 -11   3   4     3364.34     3326.57     45.96 o 
 -10   3   4      232.39      216.20      5.23 o 
  -9   3   4     1162.92     1116.26     16.85 o 
  -8   3   4     1737.78     1744.48     24.57 o 
  -7   3   4     2265.93     2281.82     23.68 o 
  -6   3   4      493.69      552.03      6.34 o 
  -5   3   4      494.11      534.43      8.38 o 
  -4   3   4       58.64       79.58      2.06 o 
  -3   3   4       39.19       33.41      1.21 o 
  -2   3   4      541.91      543.23      6.86 o 
  -1   3   4     4132.17     4044.00     47.75 o 
   0   3   4      160.85      167.81      3.63 o 
   1   3   4     2783.20     2890.98     35.53 o 
   2   3   4      129.99      150.84      3.10 o 
   3   3   4      325.24      335.06      4.87 o 
   4   3   4      154.99      178.32      2.98 o 
   5   3   4     1921.69     1829.45     18.32 o 
   6   3   4      255.18      257.69      4.02 o 
   7   3   4       83.58       66.61      2.23 o 
   8   3   4       20.43       21.91      1.53 o 
   9   3   4     1087.55     1087.80     15.29 o 
  10   3   4      817.73      803.92     12.30 o 
  11   3   4       72.90       71.53      5.75 o 
  12   3   4      245.69      237.82      5.81 o 
  13   3   4        9.58        7.41      1.71 o 
  14   3   4        1.76       -0.75      1.63 o 
  15   3   4      148.15      156.86      5.27 o 
  16   3   4      314.80      326.10     12.97 o 
 -18   4   4        0.99       -0.18      2.42 o 
 -17   4   4       22.20       16.89      3.15 o 
 -16   4   4      273.23      260.83      8.33 o 
 -15   4   4       82.38       80.41      4.62 o 
 -14   4   4      180.07      171.46      5.68 o 
 -13   4   4       71.32       75.69      4.01 o 
 -12   4   4      539.06      522.47     10.24 o 
 -11   4   4        2.35        5.77      1.53 o 
 -10   4   4     3713.43     3666.80     50.02 o 
  -9   4   4        1.21        1.79      1.08 o 
  -8   4   4      414.32      420.19     15.91 o 
  -7   4   4       40.37       51.74      1.97 o 
  -6   4   4       24.44       23.89      1.32 o 
  -5   4   4     1535.58     1977.62     22.42 o 
  -4   4   4      215.74      203.73      3.33 o 
  -3   4   4        0.43       13.50      0.77 o 
  -2   4   4     1420.82     1428.34     20.58 o 
  -1   4   4       35.01       22.86      2.44 o 
   0   4   4       18.25       15.65      1.51 o 
   1   4   4     2027.38     2034.51     28.49 o 
   2   4   4       24.05       38.13      1.91 o 
   3   4   4       35.05       49.29      1.93 o 
   4   4   4      378.61      399.61      5.22 o 
   5   4   4       44.71       41.46      1.46 o 
   6   4   4      149.92      158.81      2.88 o 
   7   4   4        4.33        4.33      0.92 o 
   8   4   4       26.86       32.94      1.76 o 
   9   4   4       28.25       23.18      2.00 o 
  10   4   4      190.49      196.91      4.94 o 
  11   4   4       10.30        9.25      1.76 o 
  12   4   4      169.07      173.83      4.97 o 
  13   4   4       15.80       16.37      2.25 o 
  14   4   4      131.78      139.81      4.36 o 
  15   4   4       61.23       73.30      4.16 o 
  16   4   4       66.33       66.95      9.81 o 
 -18   5   4        3.47        6.55      3.76 o 
 -17   5   4       17.18       17.81      3.05 o 
 -16   5   4      201.93      203.84      7.01 o 
 -15   5   4        2.13        0.80      1.80 o 
 -14   5   4       19.91       23.47      2.70 o 
 -13   5   4       84.18       78.35      4.14 o 
 -12   5   4       79.76       72.99      4.61 o 
 -11   5   4      478.06      435.58      8.86 o 
 -10   5   4       56.55       79.52      3.42 o 
  -9   5   4        0.80        2.37      1.22 o 
  -8   5   4        0.99        1.02      1.02 o 
  -6   5   4      134.95      118.33      5.19 o 
  -5   5   4       10.90        9.66      1.78 o 
  -4   5   4      224.86      225.94      4.59 o 
  -3   5   4      138.64      161.13      7.53 o 
  -2   5   4      130.16      149.63      3.31 o 
  -1   5   4       21.61       30.31      2.36 o 
   0   5   4      610.11      653.04     10.56 o 
   1   5   4        7.02        9.64      1.15 o 
   2   5   4       25.09       13.64      1.17 o 
   3   5   4       51.91       53.49      1.54 o 
   4   5   4     1354.54     1343.01     13.09 o 
   5   5   4      291.42      263.02      3.53 o 
   6   5   4      299.98      283.48      4.09 o 
   7   5   4       27.27       26.54      1.47 o 
   8   5   4       76.85       75.56      2.64 o 
   9   5   4       66.15       64.80      2.98 o 
  10   5   4      210.71      208.98      8.21 o 
  11   5   4       23.30       22.98      2.28 o 
  12   5   4       20.32       21.18      2.57 o 
  13   5   4        8.50       12.79      2.16 o 
  14   5   4       12.00       10.81      2.11 o 
  15   5   4        0.77        2.16      2.46 o 
 -18   6   4       33.41       32.84      4.83 o 
 -17   6   4      229.77      241.68      7.96 o 
 -16   6   4      253.54      262.40      8.01 o 
 -15   6   4      169.18      166.50      6.05 o 
 -14   6   4       12.17       13.52      2.35 o 
 -13   6   4      669.44      652.08     12.64 o 
 -12   6   4      134.39      136.87      4.79 o 
 -11   6   4      116.97      145.19      4.74 o 
 -10   6   4     1297.52     1207.69     18.94 o 
  -9   6   4     1283.66     1206.72     19.89 o 
  -8   6   4        1.62        1.88      1.13 o 
  -7   6   4      620.33      606.77     32.05 o 
  -3   6   4      734.53      708.72     20.02 o 
  -2   6   4      889.48      788.01     26.64 o 
  -1   6   4      124.16      112.28      9.98 o 
   0   6   4     2730.92     2748.55     36.60 o 
   1   6   4     1454.13     1421.29     23.41 o 
   2   6   4       11.97       12.59      1.45 o 
   3   6   4     1126.59     1178.70     12.98 o 
   4   6   4      605.65      576.96      7.27 o 
   5   6   4      111.45      109.18      2.45 o 
   6   6   4      230.28      214.62      3.50 o 
   7   6   4      137.60      127.21      2.91 o 
   8   6   4      251.07      237.95      4.81 o 
   9   6   4        4.24        3.82      1.45 o 
  10   6   4      102.29       92.25      3.59 o 
  11   6   4      276.10      287.08      6.91 o 
  12   6   4      138.51      144.81      5.08 o 
  13   6   4       64.99       70.10      4.00 o 
  14   6   4      239.78      242.84      6.73 o 
  15   6   4       20.74       19.70      2.83 o 
 -18   7   4       50.90       52.30      5.88 o 
 -17   7   4       67.54       73.29     21.10 o 
 -16   7   4      116.92      120.04      6.97 o 
 -15   7   4       17.84       10.88      2.82 o 
 -14   7   4      285.21      296.25      9.15 o 
 -13   7   4      280.16      272.59     10.73 o 
 -12   7   4      397.34      384.69      8.91 o 
 -11   7   4      900.97      850.59     14.80 o 
 -10   7   4        0.69        2.40      1.46 o 
  -9   7   4      107.30      106.07      3.79 o 
  -8   7   4      344.69      328.55     11.63 o 
  -7   7   4      467.43      435.49      9.52 o 
  -6   7   4       77.41       85.54      3.56 o 
  -5   7   4        1.19        1.25      0.72 o 
  -2   7   4        0.51        0.14      0.53 o 
  -1   7   4     2371.66     2442.85     32.96 o 
   0   7   4      580.37      571.11      9.53 o 
   1   7   4      352.59      366.90      6.87 o 
   2   7   4       36.05       39.93      2.35 o 
   3   7   4      242.23      233.20      5.29 o 
   4   7   4      144.67      146.27      3.24 o 
   5   7   4      595.42      589.62      7.48 o 
   6   7   4       21.49       18.00      1.23 o 
   7   7   4      245.21      231.78      4.63 o 
   8   7   4        3.95        6.59      1.54 o 
   9   7   4      218.52      218.52      6.17 o 
  10   7   4      477.31      486.95      9.53 o 
  11   7   4        9.81        8.71      1.94 o 
  12   7   4      137.60      137.46      4.97 o 
  13   7   4       43.03       47.26      4.04 o 
  14   7   4       18.76       17.56      3.26 o 
  15   7   4       18.96       21.11      3.56 o 
 -17   8   4      446.06      463.39     15.28 o 
 -16   8   4      456.33      493.47     21.03 o 
 -15   8   4       37.20       36.97      4.05 o 
 -14   8   4      263.90      249.80      8.42 o 
 -13   8   4      513.18      536.85     12.98 o 
 -12   8   4       85.94       77.47      4.89 o 
 -11   8   4       50.04       61.36      4.26 o 
 -10   8   4      866.87      857.29     17.04 o 
  -9   8   4       13.06       10.71      2.10 o 
  -8   8   4       97.05       87.54      4.35 o 
  -7   8   4      282.84      276.56      6.60 o 
  -6   8   4      190.67      164.35      4.26 o 
  -5   8   4      828.57      800.08     12.07 o 
  -4   8   4       15.62       11.15      1.52 o 
  -3   8   4      599.76      532.28     13.45 o 
  -2   8   4     1198.50     1151.42     17.02 o 
  -1   8   4       58.39       68.20      3.01 o 
   0   8   4       68.52       63.14      4.47 o 
   1   8   4      729.08      689.74     11.27 o 
   2   8   4        5.14        2.83      0.86 o 
   3   8   4        0.96        2.01      0.89 o 
   4   8   4      137.97      151.58      3.36 o 
   5   8   4        1.50        1.71      0.98 o 
   6   8   4      298.85      309.96      5.42 o 
   7   8   4      139.63      131.53      3.45 o 
   8   8   4      397.69      392.86      7.87 o 
   9   8   4      414.99      414.47      8.35 o 
  10   8   4       21.40       21.70      2.35 o 
  11   8   4       77.21       75.75      3.88 o 
  12   8   4       53.94       60.80      3.71 o 
  13   8   4        0.18       -1.50      1.86 o 
  14   8   4       14.37       15.26      3.43 o 
 -17   9   4      599.78      621.96     29.39 o 
 -16   9   4      225.71      235.26     12.45 o 
 -15   9   4      978.98     1016.94     21.66 o 
 -14   9   4      505.73      500.35     13.05 o 
 -13   9   4       11.67       15.84      4.35 o 
 -12   9   4      198.51      193.71      7.13 o 
 -11   9   4      124.30      135.78      5.92 o 
 -10   9   4      810.08      811.90     16.71 o 
  -9   9   4      290.78      314.60     12.38 o 
  -8   9   4     1355.38     1359.73     21.62 o 
  -7   9   4      413.08      416.36      8.98 o 
  -6   9   4     2084.98     2026.26     26.82 o 
  -5   9   4        4.39        2.01      1.46 o 
  -4   9   4     7845.55     7768.43     83.71 o 
  -3   9   4      216.85      218.74      4.61 o 
  -2   9   4     1598.25     1582.26     20.80 o 
  -1   9   4      474.33      468.39      8.68 o 
   0   9   4      361.15      340.39      6.52 o 
   1   9   4       41.04       49.66      2.57 o 
   2   9   4     2050.08     1959.21     22.58 o 
   3   9   4      431.97      427.11      6.32 o 
   4   9   4     1345.33     1353.27     15.62 o 
   5   9   4      410.04      415.89      6.11 o 
   6   9   4      220.14      211.61      4.71 o 
   7   9   4     2053.81     2095.55     31.01 o 
   8   9   4     1843.37     1826.62     26.62 o 
   9   9   4      352.96      340.58      7.47 o 
  10   9   4       58.26       57.89      3.34 o 
  11   9   4       89.56       97.61      4.83 o 
  12   9   4      158.36      164.54      5.46 o 
  13   9   4      304.71      321.12      9.25 o 
  14   9   4        0.05       -1.42      2.36 o 
 -16  10   4       95.11      112.13      8.28 o 
 -15  10   4       32.27       36.55      4.36 o 
 -14  10   4      215.63      219.34     12.94 o 
 -13  10   4      560.00      553.54     13.85 o 
 -12  10   4        3.42        3.49      2.28 o 
 -11  10   4      165.43      156.68      6.41 o 
 -10  10   4      444.63      414.58      9.65 o 
  -9  10   4      303.93      299.82      7.77 o 
  -8  10   4        6.52        7.54      1.87 o 
  -7  10   4      167.86      166.73      5.33 o 
  -6  10   4      437.83      417.33      9.77 o 
  -5  10   4      519.42      529.03      8.39 o 
  -4  10   4       34.67       35.65      2.23 o 
  -3  10   4      145.51      132.65      3.71 o 
  -2  10   4     1483.50     1441.81     19.54 o 
  -1  10   4       51.69       63.06      3.06 o 
   0  10   4     1221.03     1232.85     15.54 o 
   1  10   4      300.56      290.27      5.54 o 
   2  10   4        3.57        2.94      1.03 o 
   3  10   4      212.44      226.28      4.56 o 
   4  10   4      268.37      275.89      8.80 o 
   5  10   4      153.01      160.00      4.11 o 
   6  10   4     1136.65     1134.78     15.03 o 
   7  10   4       85.53       78.63      4.47 o 
   8  10   4       30.59       30.55      3.39 o 
   9  10   4      252.42      255.42      7.88 o 
  10  10   4       47.28       47.94      3.16 o 
  11  10   4      110.70      103.54      5.65 o 
  12  10   4       87.13       85.55      5.38 o 
  13  10   4        1.79        4.97      3.93 o 
 -16  11   4        0.04       -5.32      2.77 o 
 -15  11   4        5.83       -0.53      2.78 o 
 -14  11   4       33.96       34.44      4.30 o 
 -13  11   4       30.07       24.33      4.06 o 
 -12  11   4       79.66       80.08      5.56 o 
 -11  11   4       13.74       11.07      2.92 o 
 -10  11   4      152.89      145.34      5.63 o 
  -9  11   4       48.09       45.16      3.58 o 
  -8  11   4       10.40        9.59      2.23 o 
  -7  11   4       11.53       12.19      2.17 o 
  -6  11   4        2.83        3.05      1.48 o 
  -5  11   4       67.53       63.65      3.05 o 
  -4  11   4      101.40      110.81      3.63 o 
  -3  11   4       49.84       40.73      2.66 o 
  -2  11   4       20.02       23.68      2.18 o 
  -1  11   4      714.73      736.81     11.75 o 
   0  11   4       39.63       43.15      2.43 o 
   1  11   4      356.07      360.72      6.60 o 
   2  11   4       94.75       98.15      3.78 o 
   3  11   4      154.52      163.44      4.07 o 
   4  11   4        0.46        1.96      1.37 o 
   5  11   4      183.61      177.64      5.00 o 
   6  11   4      430.68      437.31      9.00 o 
   7  11   4      123.33      116.09      5.30 o 
   8  11   4        7.67        6.45      2.31 o 
   9  11   4        0.05       -0.13      2.08 o 
  10  11   4        0.05        0.67      2.43 o 
  11  11   4        0.29       -0.79      2.34 o 
  12  11   4        1.84        2.02      3.31 o 
  13  11   4       37.39       32.76      5.77 o 
 -15  12   4       15.83       14.97      4.08 o 
 -14  12   4       29.47       29.34      8.89 o 
 -13  12   4      890.54      921.98     18.14 o 
 -12  12   4      130.59      138.98      6.44 o 
 -11  12   4      230.98      214.86      7.18 o 
 -10  12   4        0.07       -0.24      1.86 o 
  -9  12   4      209.02      219.27      6.95 o 
  -8  12   4       74.52       72.87      3.85 o 
  -7  12   4      842.20      878.64     14.14 o 
  -6  12   4      422.98      412.55      8.32 o 
  -5  12   4      290.01      300.40      6.31 o 
  -4  12   4       71.18       74.09      3.40 o 
  -3  12   4       15.12       17.83      2.16 o 
  -2  12   4      803.11      806.20     12.87 o 
  -1  12   4      130.10      142.40      4.02 o 
   0  12   4      930.34      965.22     13.31 o 
   1  12   4        2.79        6.91      1.63 o 
   2  12   4        1.52        2.59      1.72 o 
   3  12   4       41.42       38.42      2.62 o 
   4  12   4      366.60      356.35      7.14 o 
   5  12   4        7.29        8.10      2.11 o 
   6  12   4      189.48      195.71      5.72 o 
   7  12   4        9.07        7.73      2.34 o 
   8  12   4       22.89       26.20      3.27 o 
   9  12   4      124.48      142.47      6.31 o 
  10  12   4       85.88       88.84      5.42 o 
  11  12   4      329.93      356.86     17.75 o 
  12  12   4       60.42       56.68      7.10 o 
 -14  13   4      137.49      121.05     12.17 o 
 -13  13   4       30.90       29.38      4.19 o 
 -12  13   4      280.01      278.19      8.70 o 
 -11  13   4       34.73       35.07      5.32 o 
 -10  13   4       92.18       87.69      4.58 o 
  -9  13   4      458.37      444.98     11.76 o 
  -8  13   4      668.68      672.39     12.07 o 
  -7  13   4      198.59      203.48      5.88 o 
  -6  13   4      225.49      219.65      8.36 o 
  -5  13   4        0.04       -1.11      1.61 o 
  -4  13   4      995.81      989.10     15.39 o 
  -3  13   4       31.04       32.83      2.75 o 
  -2  13   4      421.36      402.45      8.27 o 
  -1  13   4      128.55      127.19      4.05 o 
   0  13   4       21.19       25.96      2.26 o 
   1  13   4       16.02       17.30      2.45 o 
   2  13   4      786.79      820.76     23.53 o 
   3  13   4       29.19       32.18      4.63 o 
   4  13   4      871.51      910.46     14.03 o 
   5  13   4       38.96       38.68      2.97 o 
   6  13   4        8.16       11.57      2.73 o 
   7  13   4      209.16      200.44      7.04 o 
   8  13   4      445.05      459.23     16.92 o 
   9  13   4       73.97       81.58      5.21 o 
  10  13   4        0.62       -1.97      2.47 o 
  11  13   4       42.26       53.72      6.58 o 
 -13  14   4       55.96       57.46      5.19 o 
 -12  14   4        0.10        2.27      2.27 o 
 -11  14   4        6.64        3.16      2.20 o 
 -10  14   4        2.33        3.86      2.11 o 
  -9  14   4      158.60      167.51      5.76 o 
  -8  14   4        5.61        2.55      1.91 o 
  -7  14   4       48.83       53.66      3.69 o 
  -6  14   4       23.29       26.49      2.77 o 
  -5  14   4       29.31       32.28      2.98 o 
  -4  14   4       56.65       65.23      4.20 o 
  -3  14   4        3.06        4.94      1.92 o 
  -2  14   4      309.35      324.41      6.67 o 
  -1  14   4        4.41        0.26      1.92 o 
   0  14   4      295.09      301.71      7.71 o 
   1  14   4      360.58      334.79      9.49 o 
   2  14   4      164.14      174.44     10.50 o 
   3  14   4       47.04       42.26      4.09 o 
   4  14   4       40.41       42.73      4.15 o 
   5  14   4      103.35       97.80      4.41 o 
   6  14   4       39.89       41.63      3.27 o 
   7  14   4        0.22       -3.52      2.06 o 
   8  14   4        0.68       -2.77      2.63 o 
   9  14   4       16.84       15.93      3.16 o 
  10  14   4        1.33        3.68      2.92 o 
 -12  15   4        9.42        6.33      3.76 o 
 -11  15   4      256.37      262.32      8.22 o 
 -10  15   4       99.98      102.50      5.32 o 
  -9  15   4      259.67      271.45      7.56 o 
  -8  15   4       87.64       84.40      4.71 o 
  -7  15   4       39.49       38.05      3.45 o 
  -6  15   4       13.29        9.35      2.43 o 
  -5  15   4      184.65      182.80      6.42 o 
  -4  15   4      372.41      366.86     14.00 o 
  -3  15   4       61.11       65.90      5.38 o 
  -2  15   4      352.11      356.40      8.82 o 
  -1  15   4       19.53       11.73      2.56 o 
   0  15   4       14.11       12.18      2.64 o 
   1  15   4        7.52        4.36      2.69 o 
   2  15   4      375.44      375.29     10.57 o 
   3  15   4       17.09       18.86      3.26 o 
   4  15   4        9.32        6.57      4.49 o 
   5  15   4       82.76       86.88      8.18 o 
   6  15   4      279.16      279.93      7.37 o 
   7  15   4       87.54      100.38      5.47 o 
   8  15   4      115.08      128.03      6.22 o 
   9  15   4       50.46       49.42      4.82 o 
 -11  16   4      128.42      122.72      8.66 o 
 -10  16   4       65.69       65.38     10.37 o 
  -9  16   4      239.20      240.00      8.19 o 
  -8  16   4      102.38      102.51      5.99 o 
  -7  16   4      338.18      346.66      9.70 o 
  -6  16   4      368.27      386.05     12.23 o 
  -5  16   4        0.74        3.82      2.76 o 
  -4  16   4       21.44       22.75      3.13 o 
  -3  16   4       51.76       51.24      4.01 o 
  -2  16   4      629.80      650.14     13.19 o 
  -1  16   4       27.89       30.08      3.94 o 
   0  16   4      357.88      357.59      9.09 o 
   1  16   4       30.53       26.74      5.97 o 
   2  16   4        4.17        3.13      2.67 o 
   3  16   4       28.39       23.32      3.70 o 
   4  16   4      180.75      175.77      7.39 o 
   5  16   4      176.86      186.92      7.75 o 
   6  16   4       58.73       57.01      6.60 o 
   7  16   4      165.44      217.10     13.36 o 
   8  16   4       40.70       37.83      6.79 o 
  -9  17   4      181.11      197.03     13.30 o 
  -8  17   4       97.77       83.45      5.64 o 
  -7  17   4      268.76      278.80      9.94 o 
  -6  17   4       56.00       57.94      5.33 o 
  -5  17   4       71.38       69.86      4.71 o 
  -4  17   4       33.62       22.37      3.43 o 
  -3  17   4       28.86       30.81      3.47 o 
  -2  17   4       54.01       49.75      4.10 o 
  -1  17   4        5.57        2.72      2.44 o 
   0  17   4      194.68      193.19      7.73 o 
   1  17   4      170.59      166.42      7.51 o 
   2  17   4      701.31      690.32     16.13 o 
   3  17   4       24.43       21.28      3.82 o 
   4  17   4      423.14      417.96     11.89 o 
   5  17   4       89.46       87.38      6.82 o 
   6  17   4       40.70       34.96      4.88 o 
  -7  18   4       34.93       31.63      4.19 o 
  -6  18   4       81.44       83.99      5.87 o 
  -5  18   4        5.56        2.13      2.73 o 
  -4  18   4       74.06       70.19      5.56 o 
  -3  18   4      173.21      182.43      7.78 o 
  -2  18   4       22.41       22.83      3.81 o 
  -1  18   4        5.10        7.14      3.12 o 
   0  18   4      148.04      150.20      9.04 o 
   1  18   4      372.98      386.32     11.44 o 
   2  18   4        1.08        0.04      2.97 o 
   3  18   4      183.23      189.40      9.14 o 
   4  18   4        9.66       11.93      3.98 o 
  -3  19   4        9.38       11.12      3.96 o 
  -2  19   4       57.04       58.69      6.10 o 
  -1  19   4       67.44       61.27      6.20 o 
   0  19   4        1.85        4.82      3.52 o 
 -19   1   5      252.71      277.16     28.53 o 
 -18   1   5      206.99      197.17      9.20 o 
 -17   1   5      422.22      456.21     10.90 o 
 -16   1   5       57.86       59.52      4.08 o 
 -15   1   5       28.13       29.78      2.93 o 
 -14   1   5      201.55      213.11      6.15 o 
 -13   1   5      455.52      437.85     11.37 o 
 -12   1   5       33.83       38.69      4.61 o 
 -11   1   5        0.98        1.64      1.22 o 
 -10   1   5      107.05      106.77      3.33 o 
  -9   1   5     1372.57     1365.75     17.54 o 
  -8   1   5      555.80      573.35      6.03 o 
  -7   1   5        7.65        8.71      2.18 o 
  -6   1   5     1800.46     1791.74     37.74 o 
  -5   1   5       11.84       10.29      1.65 o 
  -4   1   5      282.09      266.13      5.61 o 
  -3   1   5        7.25        7.48      0.82 o 
  -2   1   5     1010.76     1022.86     13.40 o 
  -1   1   5       63.74       50.99      1.53 o 
   0   1   5      190.23      149.78      2.88 o 
   1   1   5     1692.88     1643.60     41.42 o 
   2   1   5     1241.53     1371.56     16.53 o 
   3   1   5        7.98        5.49      1.01 o 
   4   1   5      156.16      158.00      3.74 o 
   5   1   5     1080.19     1071.71     14.13 o 
   6   1   5      393.43      348.96      8.47 o 
   7   1   5      714.89      728.74     11.00 o 
   8   1   5       22.52       25.53      1.52 o 
   9   1   5      314.76      330.18      6.91 o 
  10   1   5      122.52      120.26      5.86 o 
  11   1   5      863.65      880.13     13.33 o 
  12   1   5      265.94      262.50      6.11 o 
  13   1   5       77.05       71.55      3.33 o 
  14   1   5      330.65      329.38      6.64 o 
  15   1   5       23.72       31.31      3.25 o 
 -18   2   5       32.23       37.06      4.23 o 
 -17   2   5      218.09      219.52      7.20 o 
 -16   2   5      251.61      259.87      7.55 o 
 -15   2   5      298.27      302.54      7.85 o 
 -14   2   5      291.84      299.23      7.46 o 
 -13   2   5      173.03      169.67      5.17 o 
 -12   2   5      493.44      467.88      9.19 o 
 -11   2   5      199.83      191.92      4.94 o 
 -10   2   5      132.36      140.87      3.91 o 
  -9   2   5      107.13      100.44      2.80 o 
  -8   2   5     1430.02     1444.35     15.20 o 
  -7   2   5        8.27        8.22      0.88 o 
  -6   2   5      196.20      207.84      5.22 o 
  -5   2   5      409.45      431.46      7.44 o 
  -4   2   5     2162.77     2243.76     27.70 o 
  -3   2   5      250.27      233.10      4.10 o 
  -2   2   5     3738.37     3757.34     40.95 o 
  -1   2   5       14.51       18.40      1.37 o 
   0   2   5       50.44       38.03      1.72 o 
   1   2   5       10.13       11.95      1.70 o 
   2   2   5      244.37      217.42      4.09 o 
   3   2   5      167.03      152.40      3.13 o 
   4   2   5        0.58        4.41      1.12 o 
   5   2   5        0.95        4.72      1.34 o 
   6   2   5       18.98       19.38      1.86 o 
   7   2   5      837.20      914.75     11.55 o 
   8   2   5      302.11      289.94      5.35 o 
   9   2   5     1855.27     1901.31     25.09 o 
  10   2   5       31.68       34.29      2.31 o 
  11   2   5        8.35        7.16      1.72 o 
  12   2   5      148.99      143.08      5.42 o 
  13   2   5      112.34      115.16      3.92 o 
  14   2   5       58.00       57.44      3.52 o 
  15   2   5      186.63      208.98      7.30 o 
 -18   3   5      104.87      110.28      6.62 o 
 -17   3   5      489.97      531.79     12.07 o 
 -16   3   5       22.68       24.09      3.23 o 
 -15   3   5      150.74      153.30      5.51 o 
 -14   3   5      729.02      750.69     13.87 o 
 -13   3   5      196.87      178.85      5.37 o 
 -12   3   5      160.82      163.04      4.87 o 
 -11   3   5      220.30      223.03      5.52 o 
 -10   3   5       53.96       52.57      3.27 o 
  -9   3   5       28.06       26.28      1.81 o 
  -8   3   5       43.46       42.43      1.60 o 
  -7   3   5       31.36       34.33      1.97 o 
  -6   3   5     1631.01     1647.98     23.41 o 
  -5   3   5     1048.11     1185.84     17.48 o 
  -4   3   5     1602.50     1589.01     18.53 o 
  -3   3   5     1009.85     1069.63     11.71 o 
  -2   3   5      148.91      141.17      2.67 o 
  -1   3   5        0.21        0.46      0.80 o 
   0   3   5      670.23      630.46     29.10 o 
   1   3   5       16.35       15.67      1.50 o 
   2   3   5      110.11       91.68      2.59 o 
   3   3   5      450.21      446.09      6.26 o 
   4   3   5      112.61      120.68      2.96 o 
   5   3   5      322.56      319.45      6.43 o 
   6   3   5      834.62      818.81     11.77 o 
   7   3   5       26.75       28.49      1.79 o 
   8   3   5      448.22      456.53      7.21 o 
   9   3   5      344.48      336.01      7.56 o 
  10   3   5       14.42       13.60      1.75 o 
  11   3   5      332.67      340.10      6.89 o 
  12   3   5        0.01        0.21      1.54 o 
  13   3   5       30.36       33.59      2.77 o 
  14   3   5        1.76        1.15      1.99 o 
  15   3   5        0.03       -1.65      2.33 o 
 -18   4   5      334.42      330.66     10.53 o 
 -17   4   5      130.37      139.92      7.33 o 
 -16   4   5       76.55       82.78      4.85 o 
 -15   4   5      208.89      201.64      6.37 o 
 -14   4   5       84.10       84.21      4.40 o 
 -13   4   5        0.05        1.10      1.41 o 
 -12   4   5      220.17      212.64      6.40 o 
 -11   4   5      209.82      210.54      5.42 o 
 -10   4   5        2.52        1.00      1.16 o 
  -9   4   5      164.64      166.02      4.24 o 
  -8   4   5       52.79       52.27      3.23 o 
  -7   4   5      255.20      280.35      4.82 o 
  -6   4   5       18.16       22.98      1.08 o 
  -5   4   5      535.29      558.50      6.64 o 
  -4   4   5       23.58       24.86      1.05 o 
  -3   4   5      117.25      104.67      2.37 o 
  -2   4   5       66.70       70.48      2.05 o 
   0   4   5      580.83      583.53     10.94 o 
   1   4   5        0.54        1.44      0.72 o 
   2   4   5      455.80      451.66      6.79 o 
   3   4   5      319.05      311.25      4.91 o 
   4   4   5        0.11       -0.30      0.90 o 
   5   4   5      357.41      342.36      6.25 o 
   6   4   5      477.04      477.51      8.05 o 
   7   4   5      161.85      159.48      3.64 o 
   8   4   5      370.68      359.77      9.99 o 
   9   4   5      206.47      212.46      5.93 o 
  10   4   5      172.99      180.67      8.42 o 
  11   4   5       37.39       36.26      3.48 o 
  12   4   5      116.93      128.46      9.13 o 
  13   4   5       59.32       59.55      7.54 o 
  14   4   5        7.17        7.41      2.47 o 
  15   4   5       62.55       72.55      4.62 o 
 -18   5   5      147.69      157.68      8.32 o 
 -17   5   5      428.50      426.42     14.26 o 
 -16   5   5       80.47       80.20      5.40 o 
 -15   5   5        2.39        2.84      1.86 o 
 -14   5   5       11.08       11.18      2.18 o 
 -13   5   5      329.78      314.73      7.62 o 
 -12   5   5        3.88        4.60      1.61 o 
 -11   5   5      729.32      699.61     17.51 o 
 -10   5   5      448.99      431.28     14.14 o 
  -9   5   5       46.03       48.96      2.59 o 
  -8   5   5      710.43      666.85      9.89 o 
  -7   5   5       11.68        7.52      1.19 o 
  -6   5   5     1098.34     1076.88     14.59 o 
  -5   5   5       33.22       36.63      2.56 o 
  -4   5   5      178.96      189.21     10.35 o 
  -3   5   5       17.19       12.58      1.66 o 
  -1   5   5       30.75       23.27      4.99 o 
   0   5   5     1570.44     1504.68     25.72 o 
   1   5   5      604.22      566.25     11.77 o 
   2   5   5       16.73       13.81      1.77 o 
   3   5   5       29.27       35.50      2.54 o 
   4   5   5      195.59      185.39      4.19 o 
   5   5   5      644.44      624.49      9.41 o 
   6   5   5      590.35      537.11      8.67 o 
   7   5   5      497.53      479.67      7.18 o 
   8   5   5        0.52       -2.60      1.40 o 
   9   5   5      108.13      104.31      4.77 o 
  10   5   5       73.00       75.63      5.63 o 
  11   5   5      624.23      618.33     13.59 o 
  12   5   5        0.07       -2.14      2.17 o 
  13   5   5      201.68      193.85      8.32 o 
  14   5   5       17.93       17.47      3.58 o 
 -18   6   5        0.09       -0.92      2.74 o 
 -17   6   5      109.86       98.44      7.13 o 
 -16   6   5      278.74      265.62      8.95 o 
 -15   6   5        1.87        1.21      2.04 o 
 -14   6   5      401.33      383.17     10.32 o 
 -13   6   5       40.44       40.29      3.55 o 
 -12   6   5       33.10       26.57      2.87 o 
 -11   6   5       80.52       70.06      7.34 o 
 -10   6   5     2154.84     1982.44     32.93 o 
  -9   6   5      102.48      102.52      4.17 o 
  -8   6   5     1448.91     1360.47     20.24 o 
  -7   6   5      224.31      225.51      4.78 o 
  -6   6   5      147.46      145.61      3.61 o 
  -5   6   5      120.43      119.14      8.84 o 
  -4   6   5     1097.34     1032.98     18.87 o 
  -3   6   5        4.15        1.15      1.20 o 
  -2   6   5     1884.46     1805.97     36.80 o 
  -1   6   5       14.65       16.68      2.06 o 
   0   6   5      179.74      179.15      5.61 o 
   1   6   5     2664.71     2646.67     43.43 o 
   2   6   5     1089.69     1080.39     17.50 o 
   3   6   5      372.25      372.07      7.38 o 
   4   6   5      304.56      294.45      5.11 o 
   5   6   5      252.88      254.63      4.85 o 
   6   6   5        5.44        4.53      1.44 o 
   7   6   5      256.47      264.63      5.15 o 
   8   6   5       94.78       98.85      3.85 o 
   9   6   5      712.47      721.40     14.67 o 
  10   6   5       15.15       15.97      2.59 o 
  11   6   5       63.82       69.60      4.74 o 
  12   6   5       17.03       15.18      2.93 o 
  13   6   5      672.33      709.93     15.56 o 
  14   6   5        2.81        2.82      2.86 o 
 -17   7   5       71.52       78.28      7.34 o 
 -16   7   5      468.75      476.18     12.81 o 
 -15   7   5       75.75       75.01      5.21 o 
 -14   7   5      709.23      706.32     15.71 o 
 -13   7   5       11.00       11.71      2.45 o 
 -12   7   5      166.07      156.13      6.80 o 
 -11   7   5      577.81      509.52     13.02 o 
 -10   7   5       49.13       48.20      3.45 o 
  -9   7   5      735.49      678.92     13.71 o 
  -8   7   5      284.87      267.98      5.68 o 
  -7   7   5      104.54      100.23      4.42 o 
  -6   7   5        1.54        5.20      1.26 o 
  -5   7   5      417.12      417.06      7.30 o 
  -4   7   5        4.66        3.00      1.13 o 
  -3   7   5     1191.82     1152.54     16.04 o 
  -2   7   5      401.71      347.29      7.03 o 
  -1   7   5        0.53        0.73      1.19 o 
   0   7   5      346.95      360.16      6.49 o 
   1   7   5     1499.87     1510.16     22.50 o 
   2   7   5     2352.22     2305.06     29.66 o 
   3   7   5     1753.27     1754.08     21.13 o 
   4   7   5      569.91      566.92      8.20 o 
   5   7   5      102.20       96.13      3.16 o 
   6   7   5        3.02        4.68      1.36 o 
   7   7   5      493.84      514.44     11.39 o 
   8   7   5      254.63      267.24      6.69 o 
   9   7   5      206.54      207.86      6.72 o 
  10   7   5      166.84      169.64      7.14 o 
  11   7   5        2.14        1.38      2.26 o 
  12   7   5      176.02      187.78      7.02 o 
  13   7   5       39.29       44.56      4.60 o 
  14   7   5      576.91      624.44     16.14 o 
 -17   8   5       84.13       86.39      7.04 o 
 -16   8   5      172.10      181.02     12.77 o 
 -15   8   5      282.20      277.11     13.01 o 
 -14   8   5       60.39       60.34      5.64 o 
 -13   8   5      100.58       94.64      5.57 o 
 -12   8   5      165.32      166.47     12.22 o 
 -11   8   5      277.52      275.53      8.12 o 
 -10   8   5       27.87       23.63      2.75 o 
  -9   8   5        6.20        4.22      1.65 o 
  -8   8   5       19.22       17.74      2.10 o 
  -7   8   5      486.63      457.43      8.26 o 
  -6   8   5      508.98      487.51      8.53 o 
  -5   8   5      244.75      223.89      5.27 o 
  -4   8   5      525.02      527.60      8.95 o 
  -3   8   5      186.96      159.78      4.21 o 
  -2   8   5      121.83      118.85      4.02 o 
  -1   8   5      543.93      504.78     11.44 o 
   0   8   5      690.37      665.29     13.71 o 
   1   8   5       91.11       82.78      3.72 o 
   2   8   5      563.25      525.98     10.14 o 
   3   8   5      511.26      510.96      8.13 o 
   4   8   5       53.79       61.30      3.57 o 
   5   8   5      187.25      173.44      5.37 o 
   6   8   5      484.25      474.21      7.63 o 
   7   8   5      125.75      133.04      4.21 o 
   8   8   5      346.03      340.45      8.73 o 
   9   8   5      224.99      226.97      7.09 o 
  10   8   5       70.97       72.49      4.47 o 
  11   8   5        2.84        4.77      3.14 o 
  12   8   5      168.67      165.27      6.77 o 
  13   8   5        9.38        8.23      3.62 o 
 -16   9   5       68.43       72.31      6.48 o 
 -15   9   5       86.63       82.05      5.83 o 
 -14   9   5        9.03       10.03      2.80 o 
 -13   9   5      233.71      242.79     11.01 o 
 -12   9   5        0.60        0.81      1.99 o 
 -11   9   5       64.88       70.47      4.67 o 
 -10   9   5      110.13       92.73      4.88 o 
  -9   9   5       17.30       16.85      2.34 o 
  -8   9   5       63.82       58.53      4.08 o 
  -7   9   5       68.19       64.39      3.24 o 
  -6   9   5      445.01      429.15      8.09 o 
  -5   9   5        1.49        1.62      1.69 o 
  -4   9   5       36.95       36.55      2.49 o 
  -3   9   5       37.83       35.27      2.70 o 
  -2   9   5      877.65      846.12     14.36 o 
  -1   9   5        1.59        1.74      1.29 o 
   0   9   5      459.94      462.70      8.22 o 
   1   9   5      608.76      601.99     11.27 o 
   2   9   5       82.14       78.90      3.37 o 
   3   9   5        3.72        4.28      1.33 o 
   4   9   5       15.09       15.24      1.73 o 
   5   9   5       77.92       81.72      3.26 o 
   6   9   5      284.80      278.20      7.62 o 
   7   9   5      330.74      332.17      8.67 o 
   8   9   5       23.13       29.35      3.00 o 
   9   9   5       64.92       65.73      4.27 o 
  10   9   5       65.14       62.23      6.07 o 
  11   9   5      342.35      377.51     10.15 o 
  12   9   5       23.44       22.82      3.71 o 
  13   9   5        0.50       -8.90      4.45 o 
 -16  10   5        0.46        2.57      3.04 o 
 -15  10   5      192.25      179.97      8.95 o 
 -14  10   5      109.01      119.60      9.63 o 
 -13  10   5      187.74      187.05      7.49 o 
 -12  10   5       34.61       32.53      3.38 o 
 -11  10   5      228.67      227.66      9.66 o 
 -10  10   5      118.63      116.30      5.09 o 
  -9  10   5      110.58      115.40      5.47 o 
  -8  10   5       17.60       17.00      3.01 o 
  -7  10   5      473.29      489.35     12.37 o 
  -6  10   5        4.67        4.94      1.63 o 
  -5  10   5      274.35      269.85      6.23 o 
  -4  10   5      500.01      480.83      8.94 o 
  -3  10   5      295.67      264.57      6.68 o 
  -2  10   5       77.59       72.96      3.32 o 
  -1  10   5      918.69      885.97     13.38 o 
   0  10   5      517.02      502.39      8.94 o 
   1  10   5      208.56      195.38      6.80 o 
   2  10   5       48.79       55.86      3.09 o 
   3  10   5      232.74      232.78      5.27 o 
   4  10   5      418.97      437.64      7.85 o 
   5  10   5      288.97      298.30      8.61 o 
   6  10   5      488.91      492.83      9.54 o 
   7  10   5      122.29      121.87     21.64 o 
   8  10   5      116.27      108.46      7.75 o 
   9  10   5      247.72      237.51     10.59 o 
  10  10   5      120.09      110.32      8.07 o 
  11  10   5       17.62       23.44      6.84 o 
  12  10   5      259.67      301.79     15.54 o 
 -15  11   5       17.26       16.80      3.93 o 
 -14  11   5      364.62      348.19     10.99 o 
 -13  11   5        1.27       -2.59      1.99 o 
 -12  11   5      151.27      156.35      7.03 o 
 -11  11   5       55.14       57.62      4.22 o 
 -10  11   5      178.57      178.68      6.29 o 
  -9  11   5      534.59      557.95     11.87 o 
  -8  11   5       39.32       45.08      3.57 o 
  -7  11   5        8.53       13.10      2.34 o 
  -6  11   5       31.22       33.42      2.71 o 
  -5  11   5       45.90       49.11      3.13 o 
  -4  11   5        4.02        4.58      1.68 o 
  -3  11   5       54.33       55.50      3.12 o 
  -2  11   5        5.28        3.79      1.52 o 
  -1  11   5       52.19       55.29      3.16 o 
   0  11   5       24.08       26.65      2.38 o 
   1  11   5      670.89      641.76     12.39 o 
   2  11   5      788.57      789.74     12.69 o 
   3  11   5     1014.24     1007.98     14.25 o 
   4  11   5      555.70      538.43     11.14 o 
   5  11   5        4.34        5.25      1.89 o 
   6  11   5       70.07       68.85      4.27 o 
   7  11   5      249.48      258.67     14.13 o 
   8  11   5       14.00       15.85      4.25 o 
   9  11   5       53.09       54.64      6.31 o 
  10  11   5       38.79       38.79      5.59 o 
  11  11   5        7.57       13.22      5.83 o 
  12  11   5       25.46       30.82      6.62 o 
 -14  12   5       62.50       52.67      5.84 o 
 -13  12   5       58.12       46.94      4.27 o 
 -12  12   5       96.71      109.79      6.01 o 
 -11  12   5      191.46      205.45      7.09 o 
 -10  12   5      159.80      174.49      6.40 o 
  -9  12   5        4.14        4.71      2.19 o 
  -8  12   5        0.24       -0.06      1.81 o 
  -7  12   5      164.32      159.55     11.40 o 
  -6  12   5       31.66       32.32      2.88 o 
  -5  12   5        0.35       -0.48      1.62 o 
  -4  12   5      403.06      395.77      8.03 o 
  -3  12   5       20.92       18.63      2.27 o 
  -2  12   5      240.52      238.66      6.00 o 
  -1  12   5      647.66      633.11     11.01 o 
   0  12   5      456.95      459.14      8.96 o 
   1  12   5      151.43      137.67      4.61 o 
   2  12   5      148.75      143.38      4.72 o 
   3  12   5       33.77       40.51      3.37 o 
   4  12   5        1.41        4.91      2.11 o 
   5  12   5      110.61      110.43      4.83 o 
   6  12   5       40.81       40.95      4.19 o 
   7  12   5        5.21       10.65      3.95 o 
   8  12   5      344.92      341.40     13.13 o 
   9  12   5      122.94      126.06      8.97 o 
  10  12   5       49.70       51.16      7.84 o 
  11  12   5        2.37        3.89      5.21 o 
 -14  13   5       86.13       82.69      7.37 o 
 -13  13   5        0.33        2.12      4.71 o 
 -12  13   5      136.97      151.00      6.78 o 
 -11  13   5        1.95        2.43      2.35 o 
 -10  13   5        5.04        3.37      2.67 o 
  -9  13   5       14.40       11.11      2.50 o 
  -8  13   5        2.35        1.89      2.03 o 
  -7  13   5      357.72      364.58     11.03 o 
  -6  13   5      101.08      106.88      4.78 o 
  -5  13   5       60.42       53.46      3.45 o 
  -4  13   5      137.08      150.11      5.02 o 
  -3  13   5      349.44      359.15      7.86 o 
  -2  13   5       11.88       12.88      2.23 o 
  -1  13   5       26.45       14.14      3.04 o 
   0  13   5        4.62        4.09      1.92 o 
   1  13   5       10.47       10.17      2.07 o 
   2  13   5        0.34        0.42      2.16 o 
   3  13   5       25.73       21.03      2.87 o 
   4  13   5      421.79      408.25      9.85 o 
   5  13   5        7.73        8.61      4.18 o 
   6  13   5        0.42        1.18      2.66 o 
   7  13   5        9.91       12.39      6.14 o 
   8  13   5      394.36      378.21     14.06 o 
   9  13   5       28.98       41.05      7.51 o 
  10  13   5      109.72      126.74     11.26 o 
 -12  14   5      197.02      182.19      9.49 o 
 -11  14   5      189.18      202.43      7.51 o 
 -10  14   5      157.38      160.71      6.96 o 
  -9  14   5        7.39        4.68      2.38 o 
  -8  14   5        6.15        8.36      2.67 o 
  -7  14   5      448.85      458.38      9.74 o 
  -6  14   5       18.18       17.86      2.62 o 
  -5  14   5      473.68      481.95     10.78 o 
  -4  14   5       33.62       36.54      3.35 o 
  -3  14   5       17.36       21.21      2.64 o 
  -2  14   5      133.34      132.69      5.08 o 
  -1  14   5      532.37      542.77     11.11 o 
   0  14   5       58.68       60.25      7.65 o 
   1  14   5      457.46      442.35     11.62 o 
   2  14   5       23.87       21.43      3.47 o 
   3  14   5      116.51      105.45      5.35 o 
   4  14   5      291.71      312.46      9.76 o 
   5  14   5      432.60      452.72     12.82 o 
   6  14   5      287.98      280.05      9.36 o 
   7  14   5       36.84       37.98      5.71 o 
   8  14   5       33.09       42.34      7.61 o 
   9  14   5       10.72        7.48      5.51 o 
 -11  15   5      169.23      176.69      9.61 o 
 -10  15   5       48.72       42.78      4.62 o 
  -9  15   5      627.02      656.79     12.81 o 
  -8  15   5        3.46        6.68      2.46 o 
  -7  15   5       11.43       14.35      2.70 o 
  -6  15   5       81.39       87.60      5.23 o 
  -5  15   5      798.90      860.56     16.31 o 
  -4  15   5      150.68      140.51      6.84 o 
  -3  15   5     1334.81     1393.35     23.12 o 
  -2  15   5       39.85       40.43      4.51 o 
  -1  15   5       33.76       35.87      3.51 o 
   0  15   5       46.68       38.72      5.17 o 
   1  15   5      608.23      618.91     14.78 o 
   2  15   5      633.39      618.57     14.86 o 
   3  15   5      411.51      406.93     11.44 o 
   4  15   5      179.22      183.67     13.66 o 
   5  15   5       84.50       84.30      6.34 o 
   6  15   5       97.28      106.92      7.13 o 
   7  15   5      153.74      155.60     11.79 o 
   8  15   5      755.21      795.46     28.87 o 
 -10  16   5       89.72       80.65      6.02 o 
  -9  16   5        0.30        3.15      3.48 o 
  -8  16   5      174.41      168.11      6.55 o 
  -7  16   5       10.56        9.81      2.88 o 
  -6  16   5       14.76       12.02      4.32 o 
  -5  16   5        3.39        4.02      2.95 o 
  -4  16   5      433.15      453.29     12.80 o 
  -3  16   5        9.71       10.18      3.35 o 
  -2  16   5      118.56      123.80      8.67 o 
  -1  16   5       32.52       30.42      3.47 o 
   0  16   5       17.36       18.65      3.48 o 
   1  16   5       21.86       25.33      3.94 o 
   2  16   5        0.11       -1.26      2.69 o 
   3  16   5       67.80       69.79      6.15 o 
   4  16   5        0.02        3.86      3.15 o 
   5  16   5        6.57        9.68      3.88 o 
   6  16   5       30.77       28.86      5.55 o 
  -8  17   5       24.53       19.09      4.60 o 
  -7  17   5       50.88       54.97      8.97 o 
  -6  17   5      235.51      230.02     10.70 o 
  -5  17   5       20.32       15.37      3.74 o 
  -4  17   5       99.37      104.38      7.13 o 
  -3  17   5        9.52       11.07      3.53 o 
  -2  17   5       12.01       12.08      2.90 o 
  -1  17   5       15.21       19.32      3.25 o 
   0  17   5        0.17       -2.70      2.72 o 
   1  17   5       13.29       16.07      3.70 o 
   2  17   5      137.06      142.55      7.28 o 
   3  17   5        2.97       -0.12      3.28 o 
   4  17   5      258.86      256.63     10.77 o 
  -5  18   5      203.65      201.36     11.23 o 
  -4  18   5       14.29       14.59      5.28 o 
  -3  18   5       20.95       20.66      3.87 o 
  -2  18   5       24.11       22.55      3.91 o 
  -1  18   5      282.59      282.05     16.19 o 
   0  18   5      102.37       93.82     17.62 o 
   1  18   5      283.56      301.68     13.97 o 
   2  18   5       29.07       25.34      4.75 o 
 -18   0   6        6.72        2.48      3.57 o 
 -17   0   6       20.11       15.41      3.73 o 
 -16   0   6       44.59       54.01      5.41 o 
 -15   0   6      493.07      484.28     14.64 o 
 -14   0   6       68.88       75.02      5.62 o 
 -13   0   6      948.01      935.33     22.15 o 
 -12   0   6       18.96       18.50      2.74 o 
 -11   0   6      603.57      596.38     14.62 o 
 -10   0   6      309.38      295.16     10.98 o 
  -9   0   6     9524.51     9689.87    177.67 o 
  -8   0   6     1272.28     1244.66     40.51 o 
  -7   0   6      457.84      515.75     20.10 o 
  -6   0   6      188.03      145.15      6.18 o 
  -5   0   6     1527.99     1431.44     30.97 o 
  -4   0   6       14.95       11.98      3.54 o 
  -3   0   6     2057.32     1983.05     24.33 o 
  -2   0   6     4771.48     4473.99     68.69 o 
  -1   0   6     2292.62     2215.76     35.41 o 
   0   0   6     1274.48     1020.09     79.85 o 
   1   0   6       23.81        9.13     12.21 o 
   2   0   6     8435.65     8691.24    133.01 o 
   3   0   6     1296.98     1158.56     21.12 o 
   4   0   6     2237.71     2238.54     37.73 o 
   5   0   6      781.33      629.92     13.71 o 
   6   0   6      325.96      322.55     11.11 o 
   7   0   6       21.14       29.11      5.44 o 
   8   0   6     1215.51     1258.28     24.74 o 
   9   0   6      133.10      151.82     12.21 o 
  10   0   6      653.28      684.07     29.19 o 
  11   0   6      173.15      179.89     14.50 o 
  12   0   6       16.57       10.07      5.15 o 
  13   0   6      299.78      281.57     11.72 o 
  14   0   6     1184.61     1241.99     30.88 o 
 -18   1   6       92.43       81.86      6.30 o 
 -17   1   6       54.48       55.56      5.75 o 
 -16   1   6        6.05        3.88      2.22 o 
 -15   1   6       47.68       46.41      3.44 o 
 -14   1   6        7.62        8.97      1.85 o 
 -13   1   6      204.42      217.28      6.07 o 
 -12   1   6        7.73        7.29      1.53 o 
 -11   1   6      753.42      705.01     11.80 o 
 -10   1   6      592.39      604.71     10.11 o 
  -9   1   6      112.24      103.94      4.99 o 
  -8   1   6      396.59      365.42      6.21 o 
  -7   1   6      949.85      856.89     20.82 o 
  -6   1   6      188.50      151.90      5.79 o 
  -5   1   6      633.08      598.92     10.68 o 
  -4   1   6       15.91       23.91      1.10 o 
  -3   1   6        5.50        7.79      0.81 o 
  -2   1   6        4.00        2.27      0.90 o 
  -1   1   6     1724.74     1680.68     19.39 o 
   0   1   6       66.26       74.80      6.96 o 
   2   1   6      100.40       99.17      5.19 o 
   3   1   6     1186.71     1217.95     15.55 o 
   4   1   6        8.18       26.31      1.99 o 
   5   1   6       19.10       26.19      2.22 o 
   6   1   6        7.13       13.70      1.86 o 
   7   1   6        0.24        2.43      1.43 o 
   8   1   6       47.86       46.95      3.10 o 
   9   1   6       51.24       44.34      8.14 o 
  10   1   6      383.62      417.65     15.23 o 
  11   1   6       12.51        8.51      3.25 o 
  12   1   6      342.02      332.21     10.65 o 
  13   1   6       52.82       44.52      4.11 o 
  14   1   6       93.66       93.93      7.05 o 
 -18   2   6       30.56       37.47      4.05 o 
 -17   2   6        6.13        4.17      2.08 o 
 -16   2   6        6.79        7.39      2.19 o 
 -15   2   6       82.16       84.21      4.48 o 
 -14   2   6       28.78       36.43      3.32 o 
 -13   2   6        5.74        4.37      1.60 o 
 -12   2   6        1.58        3.50      1.39 o 
 -11   2   6        4.45        3.41      1.31 o 
 -10   2   6        6.02        7.49      1.28 o 
  -9   2   6       45.77       46.88      3.03 o 
  -8   2   6       24.75       22.75      1.29 o 
  -7   2   6       10.23        5.84      0.78 o 
  -6   2   6       14.79       17.23      1.28 o 
  -5   2   6       63.28       53.43      1.69 o 
  -4   2   6      161.06      150.04      3.90 o 
  -3   2   6       85.88       90.61      1.85 o 
  -2   2   6       85.12       85.67      5.88 o 
  -1   2   6      143.45      144.40      3.10 o 
   0   2   6        0.57        0.73      0.60 o 
   1   2   6      134.51      128.25      4.95 o 
   2   2   6       28.96       27.26      1.81 o 
   3   2   6        6.45       10.13      1.69 o 
   4   2   6        6.55        2.14      1.22 o 
   5   2   6        2.87        6.08      1.45 o 
   6   2   6       28.67       23.47      2.12 o 
   7   2   6       35.80       39.39      2.74 o 
   8   2   6       82.92       92.01      4.10 o 
   9   2   6        3.89        7.09      3.70 o 
  10   2   6        4.57        8.12      4.04 o 
  11   2   6       25.85       27.53      4.35 o 
  12   2   6       35.66       34.10      6.45 o 
  13   2   6       12.59        3.90      3.96 o 
  14   2   6        3.64        2.99      3.74 o 
 -18   3   6      126.41      121.06      7.28 o 
 -17   3   6      288.42      290.18     18.12 o 
 -16   3   6       15.22       16.51      2.50 o 
 -15   3   6       36.70       38.68      3.23 o 
 -14   3   6      160.42      164.50      5.35 o 
 -13   3   6      452.13      449.00      9.27 o 
 -12   3   6      372.74      383.17      8.00 o 
 -11   3   6     2165.86     2176.58     31.09 o 
 -10   3   6      175.44      171.90      4.32 o 
  -9   3   6       10.37       11.75      1.17 o 
  -8   3   6      287.20      335.86      6.52 o 
  -7   3   6     1770.82     1740.11     22.66 o 
  -6   3   6      641.53      573.08      7.92 o 
  -5   3   6      751.67      670.39      8.91 o 
  -4   3   6      688.75      678.54      8.05 o 
  -3   3   6       69.15       71.77      2.21 o 
  -2   3   6      513.73      510.10     10.18 o 
  -1   3   6     6151.51     4084.90    113.46 o 
   0   3   6      719.35      706.10     17.30 o 
   1   3   6     1574.90     1420.69     22.81 o 
   2   3   6      730.78      673.06     10.50 o 
   3   3   6      289.51      290.33      6.08 o 
   4   3   6        4.77       15.49      1.86 o 
   5   3   6      102.26       98.56      3.82 o 
   6   3   6      248.89      292.38      9.64 o 
   7   3   6       59.19       63.37      3.71 o 
   8   3   6      147.00      150.47     10.21 o 
   9   3   6      486.91      481.49     20.31 o 
  10   3   6      498.36      500.69     15.62 o 
  11   3   6       71.88       75.85      7.99 o 
  12   3   6      506.43      509.62     16.24 o 
  13   3   6       15.00       13.22      4.63 o 
  14   3   6       27.61       29.06      8.07 o 
 -18   4   6        2.59        7.53      2.90 o 
 -17   4   6        7.32       16.13      5.13 o 
 -16   4   6       21.91       22.09      3.13 o 
 -15   4   6       38.87       35.60      3.48 o 
 -14   4   6        9.82        9.66      2.27 o 
 -13   4   6       74.49       65.42      4.13 o 
 -12   4   6       94.34      101.82      4.37 o 
 -11   4   6       18.08       20.45      2.25 o 
 -10   4   6        0.19        0.22      1.20 o 
  -9   4   6      878.92      902.27     13.84 o 
  -8   4   6       33.75       22.47      1.48 o 
  -7   4   6      127.22      163.51      3.45 o 
  -6   4   6      120.75       99.35      2.85 o 
  -5   4   6       75.55       60.56      2.09 o 
  -4   4   6      114.72      128.33      3.75 o 
  -3   4   6      394.21      366.18      6.26 o 
  -2   4   6      856.61      766.23     19.08 o 
  -1   4   6     1292.40     1012.53    133.80 o 
   0   4   6      930.74      891.52     14.46 o 
   1   4   6      376.95      356.47      8.60 o 
   2   4   6      324.75      310.79      6.20 o 
   3   4   6      240.17      207.02      5.09 o 
   4   4   6       55.49       49.86      2.94 o 
   5   4   6     1240.55     1077.87     16.22 o 
   6   4   6        0.26       -0.04      1.43 o 
   7   4   6        0.92       -1.12      1.52 o 
   8   4   6      249.49      243.57      7.58 o 
   9   4   6       33.97       35.61      4.74 o 
  10   4   6      210.09      211.07      9.84 o 
  11   4   6       90.28       91.68      7.34 o 
  12   4   6       17.67       18.52      4.62 o 
  13   4   6       48.43       40.10      7.28 o 
  14   4   6       72.52       88.60      9.86 o 
 -17   5   6        1.26        2.84      2.64 o 
 -16   5   6        1.68       -0.10      2.02 o 
 -15   5   6      115.79      116.09      6.87 o 
 -14   5   6        4.32        1.49      1.86 o 
 -13   5   6       34.44       26.76      3.55 o 
 -12   5   6        2.52        0.17      1.61 o 
 -11   5   6        6.81        5.27      1.67 o 
 -10   5   6       60.55       46.95      8.15 o 
  -9   5   6      257.95      249.87      5.35 o 
  -8   5   6       34.62       41.96      2.09 o 
  -7   5   6      303.32      278.97      5.26 o 
  -6   5   6      187.34      192.38      4.07 o 
  -5   5   6      109.72       78.47      2.61 o 
  -4   5   6       57.78       54.25      2.23 o 
  -3   5   6        9.73        8.40      1.20 o 
  -2   5   6       23.84       19.37      1.81 o 
  -1   5   6      311.98      279.96      7.25 o 
   0   5   6      188.65      172.76      5.61 o 
   1   5   6        5.61       10.36      1.68 o 
   2   5   6      223.86      215.14      5.09 o 
   3   5   6       52.09       43.01      2.65 o 
   4   5   6       14.46       14.23      1.91 o 
   5   5   6      258.39      260.63      5.59 o 
   6   5   6       20.82       20.75      3.12 o 
   7   5   6       87.05       69.98      3.48 o 
   8   5   6       26.82       22.92      2.88 o 
   9   5   6       32.39       35.01      4.88 o 
  10   5   6      101.65       98.33      7.41 o 
  11   5   6       23.87       21.68      4.74 o 
  12   5   6        3.98        4.46      4.04 o 
  13   5   6       12.06        5.81      5.48 o 
 -17   6   6       10.38       10.87      3.27 o 
 -16   6   6      516.23      514.01     13.13 o 
 -15   6   6      135.77      139.27      6.22 o 
 -14   6   6       21.37       23.09      3.01 o 
 -13   6   6      355.45      351.32     10.49 o 
 -12   6   6      332.72      346.62      8.98 o 
 -11   6   6        6.31        8.45      1.99 o 
 -10   6   6      474.11      516.62     11.10 o 
  -9   6   6      717.37      706.60     11.07 o 
  -8   6   6      228.27      223.35      4.91 o 
  -7   6   6        4.11        6.90      1.28 o 
  -6   6   6      436.22      446.25      7.56 o 
  -5   6   6      592.49      536.07      8.62 o 
  -4   6   6        1.47        0.62      1.07 o 
  -3   6   6     1061.48     1012.01     15.64 o 
  -2   6   6      897.70      848.26     13.63 o 
  -1   6   6       38.72       31.22      4.30 o 
   0   6   6     1216.39     1142.98     21.09 o 
   1   6   6     2183.74     2093.47     30.98 o 
   2   6   6      112.79      126.93      4.26 o 
   3   6   6      246.29      214.09      5.36 o 
   4   6   6      577.84      576.83      9.10 o 
   5   6   6      153.24      152.80      3.88 o 
   6   6   6      182.44      178.77      6.01 o 
   7   6   6      395.54      395.10      7.66 o 
   8   6   6      230.16      245.83      7.48 o 
   9   6   6        0.11       -2.41      4.01 o 
  10   6   6      325.98      321.23     18.17 o 
  11   6   6      220.91      215.90     18.42 o 
  12   6   6       11.95       16.33      4.81 o 
  13   6   6      117.01      136.44     11.18 o 
 -17   7   6      188.05      197.79      9.22 o 
 -16   7   6       13.77       14.17      3.47 o 
 -15   7   6       14.23       18.14      3.36 o 
 -14   7   6        4.95        6.94      2.33 o 
 -13   7   6      283.04      278.26      8.37 o 
 -12   7   6       73.18       88.70      6.19 o 
 -11   7   6      342.53      320.46     17.71 o 
 -10   7   6        2.62        6.46      1.96 o 
  -9   7   6       21.90       20.10      2.18 o 
  -8   7   6        7.71        7.62      1.69 o 
  -7   7   6      535.50      508.48      8.72 o 
  -6   7   6      343.37      293.33      5.93 o 
  -5   7   6       61.83       59.48      2.80 o 
  -4   7   6       43.97       34.25      2.19 o 
  -3   7   6       17.03       16.78      1.85 o 
  -2   7   6       10.56       10.69      1.66 o 
  -1   7   6     1406.55     1333.52     20.42 o 
   0   7   6      457.15      430.15     10.39 o 
   1   7   6      254.07      232.46      6.23 o 
   2   7   6       24.54       23.97      2.14 o 
   3   7   6       26.09       23.41      2.01 o 
   4   7   6       14.51       25.47      1.94 o 
   5   7   6       10.36       12.42      1.84 o 
   6   7   6       87.47      103.65      5.46 o 
   7   7   6        6.21       10.24      2.58 o 
   8   7   6       61.34       56.58      4.82 o 
   9   7   6      121.50      121.97      8.14 o 
  10   7   6      258.39      248.80     11.07 o 
  11   7   6       12.70        4.44      4.01 o 
  12   7   6       75.31       77.32      8.98 o 
  13   7   6        6.61        6.42      5.54 o 
 -16   8   6        8.77        8.34      3.30 o 
 -15   8   6      273.37      266.18      8.94 o 
 -14   8   6       27.71       30.66      3.53 o 
 -13   8   6       86.02       90.27      6.79 o 
 -12   8   6      181.95      198.56      6.32 o 
 -11   8   6        4.97        8.48      2.06 o 
 -10   8   6       56.20       63.17      3.81 o 
  -9   8   6      172.97      170.51      5.88 o 
  -8   8   6       25.32       24.05      2.12 o 
  -7   8   6       19.60       19.44      1.99 o 
  -6   8   6      369.07      415.42      7.76 o 
  -5   8   6       10.97        9.69      1.64 o 
  -4   8   6      605.75      620.22     11.66 o 
  -3   8   6      477.50      469.40      9.19 o 
  -2   8   6      383.70      345.20      7.53 o 
  -1   8   6     1078.79     1050.15     17.04 o 
   0   8   6       51.10       48.72      3.83 o 
   1   8   6      428.15      410.15     10.56 o 
   2   8   6      323.12      298.15      6.57 o 
   3   8   6        2.10        2.32      1.33 o 
   4   8   6       14.23        8.65      1.53 o 
   5   8   6      941.22      897.48     11.98 o 
   6   8   6      225.19      215.70      5.02 o 
   7   8   6      401.28      393.65     12.06 o 
   8   8   6      684.76      633.57     18.47 o 
   9   8   6       32.18       38.93      5.46 o 
  10   8   6      324.84      329.18     12.87 o 
  11   8   6        0.72       -3.02      4.90 o 
  12   8   6       12.42        7.29      5.49 o 
 -16   9   6     1123.12     1174.40     28.11 o 
 -15   9   6      117.03      133.41      7.42 o 
 -14   9   6     1255.25     1277.77     25.14 o 
 -13   9   6       15.03       17.82      2.79 o 
 -12   9   6       15.80       19.10      2.73 o 
 -11   9   6      233.26      228.76      9.73 o 
 -10   9   6      276.15      286.87     12.12 o 
  -9   9   6        3.32        1.82      1.61 o 
  -8   9   6      567.66      580.40     10.33 o 
  -7   9   6       15.87       18.98      2.12 o 
  -6   9   6        0.24       -0.60      1.36 o 
  -5   9   6     1462.36     1408.83     19.94 o 
  -4   9   6     2397.22     2328.25     30.62 o 
  -3   9   6     2153.90     2027.06     29.82 o 
  -2   9   6     1727.10     1660.70     25.23 o 
  -1   9   6      226.93      216.13      9.53 o 
   0   9   6      846.76      806.46     19.54 o 
   1   9   6       28.51       24.80      2.60 o 
   2   9   6     1120.36     1067.62     16.15 o 
   3   9   6      300.92      286.34      6.73 o 
   4   9   6        0.86        1.45      1.40 o 
   5   9   6      302.45      316.83      6.19 o 
   6   9   6        0.54        1.41      1.80 o 
   7   9   6      520.76      541.09     13.69 o 
   8   9   6        0.06        1.66      3.61 o 
   9   9   6     1854.14     1775.79     40.43 o 
  10   9   6        0.20        7.63      4.58 o 
  11   9   6       70.71       63.16      8.49 o 
  12   9   6       46.06       39.62      7.61 o 
 -15  10   6      133.83      132.76     18.14 o 
 -14  10   6       11.34       11.75      3.47 o 
 -13  10   6       19.82       18.00      3.18 o 
 -12  10   6      254.63      263.88      7.83 o 
 -11  10   6      121.29      122.63      5.59 o 
 -10  10   6      303.62      313.96      8.26 o 
  -9  10   6      119.70      115.60      6.79 o 
  -8  10   6       15.27       11.78      1.99 o 
  -7  10   6      118.18      107.44      4.31 o 
  -6  10   6      269.06      264.97      6.33 o 
  -5  10   6      171.86      159.32      4.84 o 
  -4  10   6      463.41      449.77      9.52 o 
  -3  10   6       22.25       23.82      2.56 o 
  -2  10   6       65.43       68.45      3.91 o 
  -1  10   6      290.22      286.59      7.39 o 
   0  10   6      776.96      764.31     13.93 o 
   1  10   6      845.91      831.20     14.93 o 
   2  10   6        3.38        6.00      1.79 o 
   3  10   6       53.03       50.98      3.30 o 
   4  10   6       35.81       38.84      2.55 o 
   5  10   6      220.43      228.87      6.21 o 
   6  10   6      217.94      206.80      6.21 o 
   7  10   6      527.93      522.52     21.72 o 
   8  10   6       46.21       41.42      5.77 o 
   9  10   6        4.15        3.02      3.96 o 
  10  10   6        3.72        7.04      5.25 o 
  11  10   6      158.41      189.02     12.45 o 
 -14  11   6       25.35       23.73      4.20 o 
 -13  11   6        5.48        7.06      2.44 o 
 -12  11   6       58.96       59.72      5.22 o 
 -11  11   6      106.43      104.78      5.39 o 
 -10  11   6      314.88      323.37      8.89 o 
  -9  11   6        7.67        7.95      2.22 o 
  -8  11   6       63.58       65.36      4.25 o 
  -7  11   6       70.47       66.70      4.56 o 
  -6  11   6        2.32        1.60      1.56 o 
  -5  11   6        0.04       -0.02      1.55 o 
  -4  11   6        0.07        1.17      1.75 o 
  -3  11   6       23.66       21.98      2.62 o 
  -2  11   6       11.22        8.01      2.11 o 
  -1  11   6      123.58      118.06      4.34 o 
   0  11   6      112.17      116.38      5.22 o 
   1  11   6      200.32      195.40     10.79 o 
   2  11   6       35.63       32.72      2.89 o 
   3  11   6       69.29       78.87      3.72 o 
   4  11   6       31.80       32.82      2.65 o 
   5  11   6       30.17       32.84      3.04 o 
   6  11   6       16.95       20.13      2.96 o 
   7  11   6       23.93       22.89      4.82 o 
   8  11   6       14.61       14.09      4.70 o 
   9  11   6      108.01       94.11      9.16 o 
  10  11   6       11.28       15.16      5.93 o 
 -14  12   6        1.34        0.97      2.94 o 
 -13  12   6        6.70       -0.51      7.72 o 
 -12  12   6      345.14      346.24      9.66 o 
 -11  12   6       26.78       28.10      3.42 o 
 -10  12   6      451.85      440.11     15.44 o 
  -9  12   6        7.56        9.78      2.48 o 
  -8  12   6       19.39       21.10      2.97 o 
  -7  12   6        2.91        1.34      1.82 o 
  -6  12   6     1102.45     1124.14     17.71 o 
  -5  12   6      125.26      121.03      5.16 o 
  -4  12   6      298.17      308.63      8.12 o 
  -3  12   6      111.14      112.39      5.21 o 
  -2  12   6       67.69       73.92      3.83 o 
  -1  12   6      337.66      329.00      7.50 o 
   0  12   6      199.13      198.29     10.07 o 
   1  12   6     1045.91     1025.08     18.21 o 
   2  12   6      217.18      233.31      6.54 o 
   3  12   6       96.12       96.61      4.62 o 
   4  12   6       24.01       22.51      2.77 o 
   5  12   6      496.81      482.12      9.99 o 
   6  12   6      307.01      302.51      9.74 o 
   7  12   6      543.45      541.79     32.76 o 
   8  12   6       35.30       51.29      6.43 o 
   9  12   6        6.25        9.80      5.64 o 
  10  12   6        0.22        6.84      5.52 o 
 -13  13   6       33.60       34.88      5.15 o 
 -12  13   6       95.91       91.51     10.69 o 
 -11  13   6      228.30      257.58      8.39 o 
 -10  13   6       67.38       68.57      8.54 o 
  -9  13   6       55.28       60.29      5.30 o 
  -8  13   6      230.34      230.33      9.42 o 
  -7  13   6        5.62        5.26      2.36 o 
  -6  13   6        0.63        1.01      1.86 o 
  -5  13   6      213.21      221.89      7.27 o 
  -4  13   6      520.40      507.82     11.40 o 
  -3  13   6      165.94      171.83      5.57 o 
  -2  13   6      741.32      759.73     14.41 o 
  -1  13   6      181.72      176.53      5.62 o 
   0  13   6      199.92      200.58      6.83 o 
   1  13   6       47.68       45.17      3.95 o 
   2  13   6      634.97      645.43     13.25 o 
   3  13   6       37.24       47.24      3.94 o 
   4  13   6        6.68        3.14      2.18 o 
   5  13   6       84.74       91.73      5.30 o 
   6  13   6       10.88       10.55      3.37 o 
   7  13   6       45.43       52.39      7.99 o 
   8  13   6        9.55       10.98      5.78 o 
   9  13   6      385.79      380.83     18.34 o 
 -12  14   6        0.41       -0.15      4.03 o 
 -11  14   6       27.91       24.63      6.13 o 
 -10  14   6       11.09       12.23      3.78 o 
  -9  14   6        0.05        1.27      2.35 o 
  -8  14   6        1.47        2.50      2.27 o 
  -7  14   6       55.46       49.45      4.32 o 
  -6  14   6       29.01       30.02      4.04 o 
  -5  14   6       67.45       63.75      4.57 o 
  -4  14   6       28.72       33.26      3.17 o 
  -3  14   6        2.87        5.06      2.15 o 
  -2  14   6       19.91       26.67      2.95 o 
  -1  14   6      101.99      101.47      8.26 o 
   0  14   6        3.77        9.16      3.14 o 
   1  14   6      146.50      141.84      8.93 o 
   2  14   6        2.35        3.75      2.44 o 
   3  14   6       18.38       23.84      3.33 o 
   4  14   6       22.21       22.69      3.39 o 
   5  14   6        9.97        8.84      3.35 o 
   6  14   6       10.83       13.75      4.14 o 
   7  14   6       41.87       49.29      7.97 o 
 -10  15   6      351.67      338.18     19.70 o 
  -9  15   6       23.15       20.36      7.30 o 
  -8  15   6      437.50      457.25     36.43 o 
  -7  15   6       14.30       16.75      3.59 o 
  -6  15   6       29.01       33.16      3.65 o 
  -5  15   6       39.09       37.45      3.52 o 
  -4  15   6      398.32      418.00      9.43 o 
  -3  15   6      221.40      220.00      6.79 o 
  -2  15   6      206.74      213.13      7.28 o 
  -1  15   6       73.99       75.36     10.82 o 
   0  15   6        1.18        1.67      3.61 o 
   1  15   6       17.11       22.64      3.86 o 
   2  15   6      240.92      262.11      8.24 o 
   3  15   6       92.83       94.23      6.29 o 
   4  15   6      186.75      179.59      8.97 o 
   5  15   6       52.50       54.75      5.90 o 
   6  15   6       24.47       24.85      4.75 o 
  -8  16   6      102.93      105.58      6.80 o 
  -7  16   6       85.16       92.22      6.39 o 
  -6  16   6      352.02      374.15     21.57 o 
  -5  16   6      161.28      180.23      7.06 o 
  -4  16   6       12.59       14.72      3.18 o 
  -3  16   6       60.23       67.90      6.18 o 
  -2  16   6      179.04      194.43      8.61 o 
  -1  16   6       71.49       63.83     10.24 o 
   0  16   6      262.33      273.24     12.41 o 
   1  16   6      628.13      631.24     17.99 o 
   2  16   6       35.82       32.32      5.01 o 
   3  16   6       28.16       21.24      4.60 o 
   4  16   6        2.99       -0.27      3.45 o 
  -6  17   6        3.72        6.77      4.47 o 
  -5  17   6       69.33       67.50     10.10 o 
  -4  17   6       62.93       57.22      6.43 o 
  -3  17   6        8.90       10.13      4.24 o 
  -2  17   6      172.01      178.52     10.36 o 
  -1  17   6       10.21       12.38      5.91 o 
   0  17   6        0.20        1.35      3.61 o 
   1  17   6       95.27      106.47      7.94 o 
   2  17   6       30.82       30.14      4.98 o 
 -17   1   7        7.80        7.20      2.53 o 
 -16   1   7      421.67      430.84     17.52 o 
 -15   1   7        5.29        4.46      1.90 o 
 -14   1   7       27.16       25.58      2.53 o 
 -13   1   7       15.92       16.75      2.02 o 
 -12   1   7       53.25       54.66      2.90 o 
 -11   1   7       45.10       45.41      2.39 o 
 -10   1   7        7.20        2.51      1.45 o 
  -9   1   7      919.62      840.77     15.64 o 
  -8   1   7     1275.39     1221.74     20.18 o 
  -7   1   7       12.74        7.79      1.71 o 
  -6   1   7      583.22      590.28     11.05 o 
  -5   1   7     1018.42     1022.59     15.37 o 
  -4   1   7      377.82      388.17      6.32 o 
  -3   1   7     1449.71     1386.49     16.19 o 
  -2   1   7      157.04      140.36      3.22 o 
  -1   1   7        8.71       12.10      1.23 o 
   0   1   7        1.12        1.04      0.90 o 
   1   1   7      523.43      511.74      8.58 o 
   2   1   7      151.23      185.18      4.26 o 
   3   1   7       35.01       36.82      2.33 o 
   4   1   7       19.81       34.73      2.40 o 
   5   1   7      282.16      274.43      5.96 o 
   6   1   7       12.36        8.91      1.80 o 
   7   1   7      587.35      597.51     11.29 o 
   8   1   7      146.76      160.89      8.73 o 
   9   1   7       15.04       15.78      6.54 o 
  10   1   7       33.21       49.55      9.38 o 
  11   1   7       34.80       44.94      9.33 o 
  12   1   7      267.40      293.58     12.39 o 
  13   1   7       10.72        3.55      4.61 o 
 -17   2   7       10.89       16.52      3.26 o 
 -16   2   7      322.79      319.64      9.16 o 
 -15   2   7       85.18       83.51      4.74 o 
 -14   2   7      627.35      633.74     13.30 o 
 -13   2   7      226.46      227.53      6.43 o 
 -12   2   7       43.93       43.85      2.87 o 
 -11   2   7      102.46      100.68      3.59 o 
 -10   2   7      450.59      429.19      7.26 o 
  -9   2   7      193.00      167.49      7.76 o 
  -8   2   7     1022.69      933.04     14.49 o 
  -7   2   7     1004.73      967.04     14.74 o 
  -6   2   7      256.50      232.84      4.78 o 
  -5   2   7      225.56      239.42      5.00 o 
  -4   2   7     1292.91     1242.75     18.59 o 
  -3   2   7      329.18      349.07      9.63 o 
  -2   2   7     5066.32     4980.81     59.27 o 
  -1   2   7      192.94      200.35      4.27 o 
   0   2   7       48.21       53.29      2.68 o 
   1   2   7       19.57       18.86      2.12 o 
   2   2   7      289.28      280.27      6.79 o 
   3   2   7        1.21       -0.73      1.24 o 
   4   2   7       35.92       31.11      3.26 o 
   5   2   7      135.53      143.74      4.69 o 
   6   2   7       24.44       25.49      2.61 o 
   7   2   7       32.30       34.00      3.09 o 
   8   2   7       29.24       25.51      3.09 o 
   9   2   7     1014.05     1017.40     39.49 o 
  10   2   7       41.18       36.00      8.69 o 
  11   2   7        5.85        3.62      3.94 o 
  12   2   7        7.43        1.31      3.91 o 
  13   2   7       67.74       66.41      8.77 o 
 -17   3   7        0.00       -0.04      2.43 o 
 -16   3   7      245.95      231.70     12.17 o 
 -15   3   7      153.45      152.95      5.85 o 
 -14   3   7      116.86      117.84      6.55 o 
 -13   3   7      415.46      434.68     14.08 o 
 -12   3   7       28.05       21.88      3.81 o 
 -11   3   7        7.25       12.75      1.79 o 
 -10   3   7       55.62       62.58      2.39 o 
  -9   3   7      104.26       89.62      3.31 o 
  -8   3   7      142.24      134.24      3.78 o 
  -7   3   7        0.39        2.22      1.42 o 
  -6   3   7      134.57      149.60      4.53 o 
  -5   3   7      799.74      783.51     14.17 o 
  -4   3   7      541.98      552.38      9.21 o 
  -3   3   7      785.31      779.71     14.53 o 
  -2   3   7      803.09      788.06     14.91 o 
  -1   3   7       92.42       96.73      2.97 o 
   0   3   7        5.31        5.66      1.21 o 
   1   3   7      607.57      561.33      9.31 o 
   2   3   7      325.59      292.38      6.21 o 
   3   3   7       43.85       36.48      2.60 o 
   4   3   7      107.46       91.99      4.45 o 
   5   3   7       51.99       46.13      3.11 o 
   6   3   7        2.85       -0.19      1.63 o 
   7   3   7      429.34      417.28      9.08 o 
   8   3   7        9.31        7.01      2.59 o 
   9   3   7      109.34      109.93     12.90 o 
  10   3   7      134.75      128.01      8.43 o 
  11   3   7        0.57       -3.42      3.50 o 
  12   3   7       94.30      103.18      9.66 o 
 -17   4   7      430.24      446.91     13.38 o 
 -16   4   7        0.02        4.06      3.27 o 
 -15   4   7      177.02      176.28      6.41 o 
 -14   4   7       59.58       59.40      5.05 o 
 -13   4   7       22.84       24.03      3.44 o 
 -12   4   7       65.51       68.07      3.56 o 
 -11   4   7      575.29      569.08     11.50 o 
 -10   4   7      200.26      190.31      4.27 o 
  -9   4   7      142.10      155.02      3.84 o 
  -8   4   7      674.82      666.23      9.83 o 
  -7   4   7      463.41      424.69      8.48 o 
  -6   4   7       42.11       42.09      2.17 o 
  -5   4   7      863.18      848.16     11.93 o 
  -4   4   7      245.93      259.89      7.44 o 
  -3   4   7      183.09      167.60      5.45 o 
  -2   4   7       11.95       10.11      1.84 o 
  -1   4   7      214.78      211.12      6.00 o 
   0   4   7       81.49       92.21      3.19 o 
   1   4   7        9.72        9.45      1.70 o 
   2   4   7       56.37       62.69      3.16 o 
   3   4   7      185.52      193.12      5.16 o 
   4   4   7       20.66       20.29      2.25 o 
   5   4   7      115.51      114.15      4.50 o 
   6   4   7      552.40      546.81     10.54 o 
   7   4   7       53.80       52.94      3.75 o 
   8   4   7      244.15      250.89     11.88 o 
   9   4   7       90.01       82.10      9.24 o 
  10   4   7      100.61       95.18      7.68 o 
  11   4   7        1.95       -3.02      3.41 o 
  12   4   7       58.35       47.84      7.85 o 
 -17   5   7      105.41      113.02      6.55 o 
 -16   5   7      589.57      598.48     16.89 o 
 -15   5   7       19.52       18.60      3.35 o 
 -14   5   7      205.09      216.24      7.05 o 
 -13   5   7       46.13       45.69      3.93 o 
 -12   5   7      103.57       89.02      4.23 o 
 -11   5   7       23.58       21.53      2.20 o 
 -10   5   7      428.25      436.56      8.68 o 
  -9   5   7      370.87      354.05      6.49 o 
  -8   5   7      241.92      231.49      4.81 o 
  -7   5   7       20.69       25.36      1.72 o 
  -6   5   7      653.07      623.09      9.53 o 
  -5   5   7      342.89      331.82      6.02 o 
  -4   5   7     1154.11     1142.77     15.80 o 
  -3   5   7     1406.45     1349.71     20.03 o 
  -2   5   7      127.90      127.70      4.78 o 
  -1   5   7       32.45       33.83      3.16 o 
   0   5   7      162.87      148.76      4.91 o 
   1   5   7     1075.36     1026.03     15.10 o 
   2   5   7        3.32       -1.26      1.19 o 
   3   5   7        3.40        6.50      1.67 o 
   4   5   7       56.51       46.29      3.12 o 
   5   5   7      290.87      274.70      6.80 o 
   6   5   7        2.97        2.38      1.81 o 
   7   5   7      681.40      659.03     10.97 o 
   8   5   7       56.87       53.32      4.22 o 
   9   5   7      106.19      104.31      7.87 o 
  10   5   7        3.56        3.00      3.85 o 
  11   5   7      113.44      101.24     27.42 o 
  12   5   7      103.77       89.52      9.77 o 
 -16   6   7      292.26      278.23     13.58 o 
 -15   6   7       27.92       23.02      4.66 o 
 -14   6   7       47.18       45.77      3.81 o 
 -13   6   7      143.18      155.69      5.89 o 
 -12   6   7        7.83        7.05      1.88 o 
 -11   6   7      439.41      405.37      8.76 o 
 -10   6   7      242.20      226.99      5.97 o 
  -9   6   7     1384.42     1308.66     18.30 o 
  -8   6   7     1483.56     1360.18     18.74 o 
  -7   6   7      562.25      517.55      8.61 o 
  -6   6   7      121.50      112.25      3.40 o 
  -5   6   7      746.33      711.88     10.93 o 
  -4   6   7      633.06      572.54     10.05 o 
  -3   6   7      404.61      388.66      7.76 o 
  -2   6   7     1118.27     1038.94     19.66 o 
  -1   6   7        1.55        2.28      1.71 o 
   0   6   7       55.16       58.64      4.13 o 
   1   6   7      340.59      348.81      7.07 o 
   2   6   7       69.42       71.01      3.53 o 
   3   6   7      491.52      516.91     11.12 o 
   4   6   7        1.98        3.53      1.67 o 
   5   6   7      230.58      236.02      5.66 o 
   6   6   7       47.33       44.84      3.03 o 
   7   6   7      105.24      107.58      4.50 o 
   8   6   7       30.19       24.45      3.34 o 
   9   6   7      355.18      370.85     14.45 o 
  10   6   7       10.55        7.66      3.96 o 
  11   6   7        5.81        6.20      5.18 o 
  12   6   7      111.18       94.85     10.16 o 
 -16   7   7      229.45      208.93      8.75 o 
 -15   7   7      103.88      107.51      6.42 o 
 -14   7   7       16.14       18.76      3.39 o 
 -13   7   7      665.82      665.40     13.26 o 
 -12   7   7        9.83       10.30      2.28 o 
 -11   7   7       80.10       81.39      4.08 o 
 -10   7   7        5.99        5.65      1.80 o 
  -9   7   7     1000.79     1009.45     15.11 o 
  -8   7   7      113.22       96.81      3.53 o 
  -7   7   7      588.47      615.02     10.16 o 
  -6   7   7      697.50      677.01     10.85 o 
  -5   7   7        4.56        4.39      1.36 o 
  -4   7   7       85.44       88.18      3.48 o 
  -3   7   7       44.26       37.68      2.58 o 
  -2   7   7      595.49      587.72     13.02 o 
  -1   7   7       52.81       40.96      4.03 o 
   0   7   7       92.86       83.94      4.18 o 
   1   7   7      563.72      529.34     10.89 o 
   2   7   7     1284.70     1253.77     18.45 o 
   3   7   7        9.37       13.00      2.06 o 
   4   7   7     1653.43     1608.17     20.75 o 
   5   7   7       27.78       34.41      2.71 o 
   6   7   7       27.30       30.02      2.72 o 
   7   7   7      131.56      131.41      5.94 o 
   8   7   7      155.20      159.23      7.58 o 
   9   7   7       63.05       74.82      7.17 o 
  10   7   7       88.47       91.31      9.91 o 
  11   7   7       53.13       45.52      8.01 o 
 -16   8   7        8.81        9.41      3.24 o 
 -15   8   7        4.93        7.38      2.95 o 
 -14   8   7      317.15      321.86      9.10 o 
 -13   8   7       11.90       12.02      2.42 o 
 -12   8   7       19.48       23.46      2.82 o 
 -11   8   7      369.65      340.02      8.39 o 
 -10   8   7      248.81      252.57      6.90 o 
  -9   8   7       36.18       42.00      2.78 o 
  -8   8   7        9.63       14.33      1.93 o 
  -7   8   7      290.38      276.50      6.17 o 
  -6   8   7       13.78       15.20      1.90 o 
  -5   8   7      240.91      235.64      5.55 o 
  -4   8   7        0.62        2.32      1.54 o 
  -3   8   7        7.35        7.44      1.76 o 
  -2   8   7      162.42      158.07      5.08 o 
  -1   8   7      264.10      247.99      7.77 o 
   0   8   7      127.39      116.44      5.57 o 
   1   8   7       56.13       52.69      3.64 o 
   2   8   7       12.31       14.71      2.12 o 
   3   8   7       87.40       84.83      3.72 o 
   4   8   7      255.60      236.66      5.73 o 
   5   8   7        5.01        4.09      1.66 o 
   6   8   7      192.25      193.40      5.50 o 
   7   8   7       64.90       58.19      4.48 o 
   8   8   7       73.85       78.40      7.28 o 
   9   8   7      272.96      260.70     11.52 o 
  10   8   7       70.13       71.06      9.17 o 
  11   8   7        3.25        7.01      5.15 o 
 -15   9   7        4.12        5.88      3.08 o 
 -14   9   7        3.39        5.88      2.90 o 
 -13   9   7        0.10        1.84      2.04 o 
 -12   9   7        6.01        0.93      2.81 o 
 -11   9   7        1.09        0.38      1.84 o 
 -10   9   7      134.19      133.33      5.34 o 
  -9   9   7      329.05      307.78      7.65 o 
  -8   9   7      117.12      104.15      4.06 o 
  -7   9   7        6.68       10.32      1.86 o 
  -6   9   7      203.71      190.69      6.09 o 
  -5   9   7      429.67      432.77      8.46 o 
  -4   9   7      193.90      194.57      5.67 o 
  -3   9   7      120.58      118.21      4.56 o 
  -2   9   7       25.77       28.53      3.66 o 
  -1   9   7       44.57       45.18      4.55 o 
   0   9   7       20.26       17.03      3.09 o 
   1   9   7      169.56      156.83      5.64 o 
   2   9   7       10.96       10.12      2.02 o 
   3   9   7        6.33        3.04      1.65 o 
   4   9   7        1.50        3.73      1.75 o 
   5   9   7      144.17      149.95      4.38 o 
   6   9   7        5.71        4.14      2.44 o 
   7   9   7      510.18      520.50     13.77 o 
   8   9   7      121.48      116.94     16.01 o 
   9   9   7        7.99        6.50      5.39 o 
  10   9   7        5.05        1.75      4.98 o 
 -14  10   7       90.85      103.40      7.21 o 
 -13  10   7      373.91      389.43     12.75 o 
 -12  10   7       11.47       10.35      2.57 o 
 -11  10   7      556.55      577.29     12.45 o 
 -10  10   7        4.68        8.56      2.90 o 
  -9  10   7      293.41      309.16     12.11 o 
  -8  10   7       12.20       10.14      2.03 o 
  -7  10   7      168.89      160.49      7.30 o 
  -6  10   7      205.58      187.83      5.42 o 
  -5  10   7      348.14      350.77      8.28 o 
  -4  10   7        7.01        9.78      2.14 o 
  -3  10   7      171.42      174.53      5.65 o 
  -2  10   7      344.41      345.00      8.39 o 
  -1  10   7      232.68      218.89      7.83 o 
   0  10   7      119.67      121.17      8.48 o 
   1  10   7       52.82       51.60      3.89 o 
   2  10   7       88.61       98.40      4.58 o 
   3  10   7        4.63        1.80      1.69 o 
   4  10   7       22.61       22.68      2.74 o 
   5  10   7        1.68        0.31      1.78 o 
   6  10   7      248.34      253.99      7.04 o 
   7  10   7      128.63      114.47     10.37 o 
   8  10   7       32.13       26.79      9.86 o 
   9  10   7       13.20       10.34      5.67 o 
  10  10   7      165.06      159.82     11.91 o 
 -14  11   7       15.91       11.86      3.62 o 
 -13  11   7      259.36      268.90     10.56 o 
 -12  11   7       26.71       28.75      5.37 o 
 -11  11   7       14.45       22.10      3.03 o 
 -10  11   7        1.01        0.83      1.97 o 
  -9  11   7      585.49      596.79     12.71 o 
  -8  11   7       84.00       81.07      4.29 o 
  -7  11   7      187.15      193.10      5.77 o 
  -6  11   7      531.01      505.45     10.00 o 
  -5  11   7        5.86        6.91      2.18 o 
  -4  11   7      899.37      887.60     16.09 o 
  -3  11   7        1.95        0.02      1.91 o 
  -2  11   7       69.40       64.13      4.14 o 
  -1  11   7       93.47       97.29      6.09 o 
   0  11   7      161.83      170.72      7.25 o 
   1  11   7      178.41      166.83      5.45 o 
   2  11   7      774.74      771.74     13.57 o 
   3  11   7       62.90       53.13      3.40 o 
   4  11   7      589.54      585.74     11.35 o 
   5  11   7       22.60       20.07      2.85 o 
   6  11   7       57.76       64.63      4.67 o 
   7  11   7      266.33      245.66     13.43 o 
   8  11   7        2.57       -3.58      4.59 o 
   9  11   7       10.19        8.62      5.79 o 
 -13  12   7        8.81        7.89      3.32 o 
 -12  12   7       43.02       42.46      5.63 o 
 -11  12   7      272.62      279.08     10.85 o 
 -10  12   7       81.58       83.39      5.55 o 
  -9  12   7      206.32      219.96      7.45 o 
  -8  12   7       17.46       18.61      2.63 o 
  -7  12   7      351.56      340.32      8.14 o 
  -6  12   7       84.27       80.22      4.71 o 
  -5  12   7      272.22      276.76      7.86 o 
  -4  12   7       14.85       16.34      2.68 o 
  -3  12   7        0.01        2.97      2.00 o 
  -2  12   7       49.08       47.38      3.86 o 
  -1  12   7      142.02      148.55      7.13 o 
   0  12   7       56.09       50.30      4.32 o 
   1  12   7        0.39        0.60      1.91 o 
   2  12   7       35.85       44.30      4.65 o 
   3  12   7       20.89       16.64      2.68 o 
   4  12   7       96.69       93.75      4.83 o 
   5  12   7       20.10       25.30      3.10 o 
   6  12   7      327.04      325.29     11.84 o 
   7  12   7       36.05       33.78      7.21 o 
   8  12   7       72.88       71.23      9.30 o 
 -12  13   7       57.88       73.50     10.88 o 
 -11  13   7        0.58        0.62      2.84 o 
 -10  13   7       79.54       90.05      7.00 o 
  -9  13   7       22.72       15.44      3.00 o 
  -8  13   7        4.30        1.44      2.31 o 
  -7  13   7       98.60      104.95     11.18 o 
  -6  13   7      238.79      245.73      7.68 o 
  -5  13   7       19.34       20.52      3.03 o 
  -4  13   7       54.69       53.15      4.16 o 
  -3  13   7      141.17      142.04      5.96 o 
  -2  13   7      224.18      235.05      7.60 o 
  -1  13   7       53.10       54.10      4.99 o 
   0  13   7       41.76       43.30      4.00 o 
   1  13   7       22.58       18.78      2.79 o 
   2  13   7       14.66       16.84      3.09 o 
   3  13   7      112.51      110.98      6.13 o 
   4  13   7      130.03      129.46      5.64 o 
   5  13   7       16.01       14.01      3.53 o 
   6  13   7       28.10       33.58      5.08 o 
   7  13   7       41.56       46.79      8.36 o 
 -10  14   7        7.02        8.71      3.67 o 
  -9  14   7      123.27      128.41     22.26 o 
  -8  14   7        0.51        2.12      4.47 o 
  -7  14   7      168.68      166.77      9.62 o 
  -6  14   7       46.50       45.56      4.19 o 
  -5  14   7      861.71      860.65     16.98 o 
  -4  14   7       53.56       54.59      5.73 o 
  -3  14   7      177.73      182.18      6.90 o 
  -2  14   7        6.17        7.62      2.72 o 
  -1  14   7      116.13      120.35      7.30 o 
   0  14   7      128.22      137.14      7.55 o 
   1  14   7       79.65       73.19      5.07 o 
   2  14   7       69.14       73.45      7.85 o 
   3  14   7        2.29       -1.87      2.37 o 
   4  14   7        9.02        6.86      3.25 o 
   5  14   7        0.00        0.13      3.58 o 
  -8  15   7      332.42      322.80     12.73 o 
  -7  15   7       59.48       53.93      6.06 o 
  -6  15   7      143.45      145.97      8.88 o 
  -5  15   7        2.63       -1.45      3.82 o 
  -4  15   7       77.68       87.74      6.25 o 
  -3  15   7        5.56       10.16      2.94 o 
  -2  15   7      600.80      629.22     14.09 o 
  -1  15   7      146.52      141.22      8.79 o 
   0  15   7       49.44       50.68      8.28 o 
   1  15   7      105.38      121.12     11.91 o 
   2  15   7      606.70      634.05     25.69 o 
   3  15   7       65.04       70.40      5.60 o 
   4  15   7      418.09      423.36     14.45 o 
  -6  16   7      110.52      113.60      8.66 o 
  -5  16   7      103.72      100.99      8.37 o 
  -4  16   7       86.56       79.82      6.00 o 
  -3  16   7      496.92      514.49     13.82 o 
  -2  16   7      103.05      114.24     11.80 o 
  -1  16   7       54.80       53.79      8.91 o 
   0  16   7        5.07        4.47      5.85 o 
   1  16   7       10.07        6.93      6.08 o 
 -17   0   8      142.23      135.54      9.05 o 
 -16   0   8       53.08       52.98      6.10 o 
 -15   0   8       53.74       54.24      5.71 o 
 -14   0   8      132.01      134.25      7.55 o 
 -13   0   8      190.83      182.93      8.20 o 
 -12   0   8      100.85      102.13      5.55 o 
 -11   0   8       41.44       49.57      3.57 o 
 -10   0   8      395.73      433.82     20.08 o 
  -9   0   8      352.08      346.53     15.65 o 
  -8   0   8     2238.83     2296.27     49.35 o 
  -7   0   8       34.51       46.20      6.44 o 
  -6   0   8      461.95      486.10     19.72 o 
  -5   0   8       26.31       23.60      1.65 o 
  -4   0   8       96.53       94.17      8.81 o 
  -3   0   8       16.57       17.40      2.08 o 
  -2   0   8     2433.50     2387.60     46.50 o 
  -1   0   8      277.01      281.20     13.92 o 
   0   0   8      643.08      624.87     15.57 o 
   1   0   8        2.06        7.10      2.33 o 
   2   0   8     1781.41     1858.46     39.25 o 
   3   0   8      935.21      941.65     29.99 o 
   4   0   8     1888.58     1827.32     39.88 o 
   5   0   8      142.51      156.48     11.87 o 
   6   0   8      319.37      298.82     11.83 o 
   7   0   8       86.29       88.37      7.48 o 
   8   0   8      341.82      368.10     14.27 o 
 -17   1   8       85.32       87.40      5.74 o 
 -16   1   8       31.88       31.44      3.28 o 
 -15   1   8        0.19       -0.15      1.70 o 
 -14   1   8       32.07       37.28      2.98 o 
 -13   1   8       78.21       81.78      3.68 o 
 -12   1   8       33.68       33.60      2.42 o 
 -11   1   8      341.85      330.41      9.30 o 
 -10   1   8      344.04      348.00      7.23 o 
  -9   1   8     1354.63     1390.98     32.99 o 
  -8   1   8      109.35      103.07      6.66 o 
  -7   1   8       95.07       93.12      6.14 o 
  -6   1   8      917.42      932.80     14.41 o 
  -5   1   8       18.16       15.68      1.25 o 
  -4   1   8        0.24        0.63      0.78 o 
  -3   1   8        8.17        7.81      1.13 o 
  -2   1   8        1.44        1.05      1.58 o 
  -1   1   8       28.82       25.65      1.88 o 
   0   1   8      440.69      442.92      7.84 o 
   1   1   8        1.46       -0.85      1.18 o 
   2   1   8     1389.90     1373.14     19.42 o 
   3   1   8      102.41      109.01      4.64 o 
   4   1   8      161.79      156.04      5.14 o 
   5   1   8       82.85       91.45      5.84 o 
   6   1   8      108.99      106.04      5.00 o 
   7   1   8       19.90       25.31      3.30 o 
   8   1   8       38.49       46.04      4.31 o 
 -16   2   8       18.93       20.18      4.37 o 
 -15   2   8        1.57        3.71      1.89 o 
 -14   2   8        6.28        4.47      1.82 o 
 -13   2   8        2.82        3.25      1.76 o 
 -12   2   8        0.20        1.07      1.30 o 
 -11   2   8       15.52       13.43      1.68 o 
 -10   2   8       62.67       68.46      3.63 o 
  -9   2   8        4.97        6.38      1.27 o 
  -8   2   8        0.42       -0.17      0.94 o 
  -7   2   8       32.70       33.93      1.94 o 
  -6   2   8        9.45        8.89      1.33 o 
  -5   2   8        6.79        7.17      1.32 o 
  -4   2   8       54.05       55.44      2.35 o 
  -3   2   8       53.19       53.12      2.39 o 
  -2   2   8        0.22        0.27      1.00 o 
  -1   2   8        1.53        0.25      1.13 o 
   0   2   8       16.25       16.24      1.85 o 
   1   2   8       13.13       12.18      1.81 o 
   2   2   8       12.24        9.99      1.87 o 
   3   2   8        7.98        6.20      1.78 o 
   4   2   8        0.09       -0.86      1.58 o 
   5   2   8       35.17       37.14      3.09 o 
   6   2   8       28.03       34.79      3.21 o 
   7   2   8        0.77       -1.23      1.85 o 
   8   2   8       29.18       25.46      3.16 o 
   9   2   8       28.70       13.38      7.33 o 
  10   2   8        1.30        1.19      6.53 o 
  11   2   8        0.04       -3.98      4.60 o 
 -16   3   8        4.82        5.01      2.34 o 
 -15   3   8       44.54       41.32      4.31 o 
 -14   3   8      106.24      104.29      6.85 o 
 -13   3   8      104.06      114.75     10.30 o 
 -12   3   8       27.51       27.83      2.26 o 
 -11   3   8      936.59      916.18     14.85 o 
 -10   3   8      767.35      772.78     13.34 o 
  -9   3   8      271.21      260.83      5.95 o 
  -8   3   8       94.35       92.82      3.82 o 
  -7   3   8      210.66      205.14      5.88 o 
  -6   3   8      276.88      267.87      5.30 o 
  -5   3   8      171.19      165.19      4.54 o 
  -4   3   8      300.37      294.43      7.25 o 
  -3   3   8      181.59      182.51      4.69 o 
  -2   3   8        3.29        3.59      1.16 o 
  -1   3   8      821.25      815.86     12.23 o 
   0   3   8     1776.86     1794.10     23.91 o 
   1   3   8      140.67      145.53      4.38 o 
   2   3   8      773.62      737.70     12.12 o 
   3   3   8      252.31      246.59      6.19 o 
   4   3   8       21.66       24.95      2.57 o 
   5   3   8       37.19       35.71      4.65 o 
   6   3   8      424.45      434.96      9.45 o 
   7   3   8       75.41       83.92      5.64 o 
   8   3   8      133.33      143.25      8.48 o 
   9   3   8      485.29      485.57     25.47 o 
  10   3   8      226.48      235.80     11.10 o 
  11   3   8       16.03       15.48      6.15 o 
 -16   4   8       14.01       26.41      3.96 o 
 -15   4   8       18.57       26.84      3.02 o 
 -14   4   8        6.81        6.36      2.08 o 
 -13   4   8       54.10       54.41      5.74 o 
 -12   4   8        3.53        3.85      1.61 o 
 -11   4   8       41.82       50.34      4.65 o 
 -10   4   8       87.22       73.39      2.67 o 
  -9   4   8      220.43      220.42      4.75 o 
  -8   4   8       98.84      111.83      3.90 o 
  -7   4   8       15.99       10.09      1.20 o 
  -6   4   8      104.32      104.84      2.97 o 
  -5   4   8        0.22        0.87      1.36 o 
  -4   4   8       13.04        8.50      1.86 o 
  -3   4   8        4.65        2.35      1.52 o 
  -2   4   8      334.90      304.98      5.95 o 
  -1   4   8        7.74        3.54      1.34 o 
   0   4   8      420.03      390.29      7.45 o 
   1   4   8       48.82       50.95      3.34 o 
   2   4   8      107.73      100.96      4.01 o 
   3   4   8        2.09       -0.03      1.49 o 
   4   4   8      338.78      326.14      7.57 o 
   5   4   8        6.71        3.67      1.95 o 
   6   4   8      185.69      187.19      6.09 o 
   7   4   8       67.09       65.13      4.32 o 
   8   4   8       24.69       27.80      4.36 o 
   9   4   8        0.23       -1.01      3.77 o 
  10   4   8       32.96       33.71      5.66 o 
  11   4   8        1.66        3.84      5.31 o 
 -16   5   8        9.71        6.67      2.76 o 
 -15   5   8       14.74       16.06      2.56 o 
 -14   5   8       45.65       53.00      3.59 o 
 -13   5   8        1.10       -0.99      1.54 o 
 -12   5   8      112.63      110.22      4.31 o 
 -11   5   8       76.74       79.73      3.62 o 
 -10   5   8       25.35       23.59      2.05 o 
  -9   5   8        2.05        1.98      1.73 o 
  -8   5   8      273.51      266.62      5.36 o 
  -7   5   8        7.77        8.67      1.38 o 
  -6   5   8      417.36      392.25      6.96 o 
  -5   5   8       18.34       16.07      1.73 o 
  -4   5   8       13.90       10.14      2.10 o 
  -3   5   8        0.08       -1.23      1.47 o 
  -2   5   8       29.63       28.16      2.40 o 
  -1   5   8       13.20       10.07      1.63 o 
   0   5   8       56.85       49.16      4.69 o 
   1   5   8       27.14       29.59      2.45 o 
   2   5   8        0.18       -0.12      1.46 o 
   3   5   8       10.59       10.70      2.06 o 
   4   5   8        9.68       13.15      2.60 o 
   5   5   8       24.10       26.10      2.82 o 
   6   5   8       15.34       15.55      2.60 o 
   7   5   8        7.22        8.58      2.20 o 
   8   5   8        7.60       14.15      3.69 o 
   9   5   8       13.83       22.10      7.71 o 
  10   5   8       26.17       16.80      5.98 o 
 -15   6   8      245.82      251.56     17.03 o 
 -14   6   8       12.17       11.76      2.34 o 
 -13   6   8      203.24      203.97      6.22 o 
 -12   6   8      467.28      473.45     10.43 o 
 -11   6   8        0.03        1.81      1.64 o 
 -10   6   8      208.16      219.97      5.28 o 
  -9   6   8      448.62      437.58      7.95 o 
  -8   6   8      226.70      220.72      5.09 o 
  -7   6   8      118.37      122.48      3.74 o 
  -6   6   8      225.06      229.44      5.15 o 
  -5   6   8       63.57       62.26      3.01 o 
  -4   6   8       11.65        7.76      2.36 o 
  -3   6   8      235.20      222.50      7.41 o 
  -2   6   8      484.44      474.29     11.33 o 
  -1   6   8       99.52      101.15      5.25 o 
   0   6   8       35.05       33.76      3.36 o 
   1   6   8      418.58      390.27      7.99 o 
   2   6   8      509.23      497.25      9.58 o 
   3   6   8       16.88       19.28      2.65 o 
   4   6   8      303.58      286.39      7.23 o 
   5   6   8      306.26      314.17      6.95 o 
   6   6   8        2.05        0.15      1.80 o 
   7   6   8      296.72      286.63     11.05 o 
   8   6   8      405.62      408.07     12.10 o 
   9   6   8       71.51       69.93      7.05 o 
  10   6   8      165.78      182.76     12.89 o 
 -15   7   8        6.13        5.19      2.89 o 
 -14   7   8       54.72       57.90      4.02 o 
 -13   7   8        6.50        7.71      2.11 o 
 -12   7   8       55.36       59.91      3.85 o 
 -11   7   8      322.37      312.78      7.82 o 
 -10   7   8      152.61      156.26      4.60 o 
  -9   7   8       59.68       67.83      4.36 o 
  -8   7   8        0.11       -0.95      1.35 o 
  -7   7   8       99.64       95.35      3.56 o 
  -6   7   8       75.21       70.55      3.16 o 
  -5   7   8        7.94        7.33      2.24 o 
  -4   7   8       10.52        7.43      1.72 o 
  -3   7   8        6.54        5.91      2.11 o 
  -2   7   8        0.58        1.56      2.26 o 
  -1   7   8        5.27        2.07      1.56 o 
   0   7   8      327.53      309.65      7.20 o 
   1   7   8      173.26      167.13      5.10 o 
   2   7   8      111.75      107.20      4.49 o 
   3   7   8       59.20       57.04      3.65 o 
   4   7   8       42.43       45.25      3.46 o 
   5   7   8        3.61        0.52      1.74 o 
   6   7   8      137.06      143.38      5.11 o 
   7   7   8       41.41       40.22      4.06 o 
   8   7   8       43.70       39.29      4.90 o 
   9   7   8      118.97      123.40     11.53 o 
  10   7   8        8.55        9.32      6.00 o 
 -14   8   8      183.17      189.97      8.11 o 
 -13   8   8       73.87       88.44      5.62 o 
 -12   8   8        7.04        5.46      2.15 o 
 -11   8   8        2.49        5.96      2.07 o 
 -10   8   8        1.41        2.13      1.68 o 
  -9   8   8       13.21       10.38      1.92 o 
  -8   8   8       53.52       57.20      3.23 o 
  -7   8   8        6.18        4.65      1.64 o 
  -6   8   8       37.10       32.98      2.61 o 
  -5   8   8      318.66      324.54      7.53 o 
  -4   8   8      128.19      122.50      4.53 o 
  -3   8   8      190.41      180.91      6.74 o 
  -2   8   8      846.68      798.12     17.07 o 
  -1   8   8       43.25       38.66      5.42 o 
   0   8   8      165.29      159.82      5.71 o 
   1   8   8       40.37       37.53      3.15 o 
   2   8   8       19.76       19.49      2.48 o 
   3   8   8        9.68        7.53      2.46 o 
   4   8   8       28.84       24.85      2.55 o 
   5   8   8       23.17       21.24      2.55 o 
   6   8   8      236.04      238.40      6.96 o 
   7   8   8       98.40      100.88      5.97 o 
   8   8   8        4.81        6.33      5.18 o 
   9   8   8      172.62      195.71     13.64 o 
 -14   9   8      690.59      714.63     18.68 o 
 -13   9   8      400.18      387.90     12.18 o 
 -12   9   8      317.00      309.40      8.41 o 
 -11   9   8      144.79      143.52      5.76 o 
 -10   9   8       35.79       41.83      3.39 o 
  -9   9   8       56.68       62.22      3.56 o 
  -8   9   8      341.60      337.10      7.51 o 
  -7   9   8      331.47      346.33      7.57 o 
  -6   9   8      355.43      353.78      8.21 o 
  -5   9   8      147.64      127.58      4.85 o 
  -4   9   8      151.65      144.42      5.15 o 
  -3   9   8     1791.96     1766.91     32.18 o 
  -2   9   8        6.34        7.56      2.71 o 
  -1   9   8      800.89      802.29     17.73 o 
   0   9   8       27.33       25.64      2.98 o 
   1   9   8       43.39       40.13      3.14 o 
   2   9   8        0.37       -2.52      1.60 o 
   3   9   8      350.47      349.07      8.38 o 
   4   9   8      149.14      145.90      6.72 o 
   5   9   8      156.21      147.95      5.20 o 
   6   9   8       36.36       39.67      4.13 o 
   7   9   8       59.12       63.99      5.84 o 
   8   9   8      412.09      410.52     19.46 o 
 -13  10   8       29.96       41.11      7.20 o 
 -12  10   8      283.95      295.39     15.61 o 
 -11  10   8        2.83        3.12      2.27 o 
 -10  10   8      211.94      219.07      8.02 o 
  -9  10   8      230.42      240.03      6.50 o 
  -8  10   8       77.49       76.53      4.59 o 
  -7  10   8      110.70      104.16      4.44 o 
  -6  10   8       16.74       16.80      2.51 o 
  -5  10   8       51.65       52.48      3.72 o 
  -4  10   8      163.72      152.94      5.46 o 
  -3  10   8      245.72      244.02      8.52 o 
  -2  10   8      100.60       92.04      7.46 o 
  -1  10   8       54.08       59.89      6.98 o 
   0  10   8        5.41        3.89      2.12 o 
   1  10   8      239.22      235.13      7.54 o 
   2  10   8      201.26      192.81      6.10 o 
   3  10   8       24.82       23.11      2.58 o 
   4  10   8       50.22       47.76      3.63 o 
   5  10   8       90.87       83.56      4.78 o 
   6  10   8       10.49        9.42      3.10 o 
   7  10   8      351.93      354.34     18.25 o 
   8  10   8      151.02      137.57     12.33 o 
 -12  11   8        0.97        1.23      2.79 o 
 -11  11   8      177.60      179.56      8.31 o 
 -10  11   8       78.49       72.00      4.78 o 
  -9  11   8      114.59      119.34      5.51 o 
  -8  11   8        0.46        0.42      1.80 o 
  -7  11   8      105.06      100.94      5.17 o 
  -6  11   8        0.34        1.76      2.06 o 
  -5  11   8       74.51       75.72      4.54 o 
  -4  11   8       63.02       63.92      4.22 o 
  -3  11   8        1.29        4.53      2.68 o 
  -2  11   8       69.02       75.43      8.10 o 
  -1  11   8        2.36       -0.79      2.42 o 
   0  11   8        0.02        0.80      2.05 o 
   1  11   8       36.21       34.16      3.67 o 
   2  11   8       53.73       52.23      3.48 o 
   3  11   8        5.71        3.61      2.05 o 
   4  11   8        0.85        1.79      2.17 o 
   5  11   8        2.38        4.19      2.95 o 
   6  11   8       73.30       77.33      7.09 o 
   7  11   8       17.71       22.87      6.97 o 
 -11  12   8        9.55       13.74      4.94 o 
 -10  12   8      125.56      125.17     17.12 o 
  -9  12   8      173.74      195.47      8.79 o 
  -8  12   8        8.41        5.07      4.46 o 
  -7  12   8        0.02       -0.55      2.10 o 
  -6  12   8       16.86       14.37      3.39 o 
  -5  12   8      668.70      656.89     13.63 o 
  -4  12   8       15.10       12.18      2.67 o 
  -3  12   8      258.47      276.03      9.70 o 
  -2  12   8        5.79        5.67      2.96 o 
  -1  12   8      115.13      106.66      6.89 o 
   0  12   8        3.42        4.45      2.57 o 
   1  12   8      407.10      405.31     10.83 o 
   2  12   8        5.79        5.84      2.22 o 
   3  12   8      109.23      109.14      6.76 o 
   4  12   8       47.22       56.14      6.15 o 
   5  12   8      142.88      141.75      7.46 o 
   6  12   8       74.42       74.37      7.21 o 
 -10  13   8       33.45       34.19      4.98 o 
  -9  13   8        3.67        4.72      3.05 o 
  -8  13   8      306.15      321.39     23.38 o 
  -7  13   8      104.46      109.83      7.57 o 
  -6  13   8      201.45      198.96      8.02 o 
  -5  13   8        0.77        4.02      2.80 o 
  -4  13   8        0.07       -0.61      2.24 o 
  -3  13   8      202.10      197.62      8.56 o 
  -2  13   8       33.38       29.77      4.39 o 
  -1  13   8      349.91      366.27     16.53 o 
   0  13   8       88.16       83.73      6.62 o 
   1  13   8        5.59        3.40      3.75 o 
   2  13   8        5.46        4.04      3.00 o 
   3  13   8      156.20      141.01      9.21 o 
   4  13   8       34.47       32.77      9.67 o 
  -8  14   8      159.76      183.19     20.30 o 
  -7  14   8       44.61       40.32      5.34 o 
  -6  14   8        0.06        1.85      3.11 o 
  -5  14   8       61.19       60.07      6.24 o 
  -4  14   8        5.25        6.76      3.68 o 
  -3  14   8        7.81        2.17      5.26 o 
  -2  14   8       10.52        8.04      5.50 o 
  -1  14   8        3.19        5.50      5.32 o 
   0  14   8       15.12       19.86      4.60 o 
   1  14   8        4.42        5.17      4.61 o 
   2  14   8       64.74       56.32      6.35 o 
   3  14   8       44.72       58.32      9.74 o 
  -5  15   8       14.95       12.21      4.14 o 
  -4  15   8      114.01      112.34     13.71 o 
  -3  15   8      165.91      187.37     14.17 o 
  -2  15   8       12.45        0.85      5.09 o 
  -1  15   8      157.85      168.05      9.48 o 
 -15   1   9       70.65       85.48      4.42 o 
 -14   1   9       26.02       26.16      2.72 o 
 -13   1   9        5.07        4.95      1.69 o 
 -12   1   9       38.76       37.65      2.47 o 
 -11   1   9       64.03       80.14      5.39 o 
  -9   1   9      159.69      157.23      5.94 o 
  -8   1   9      355.11      330.64     10.36 o 
  -7   1   9      153.58      151.56      4.58 o 
  -6   1   9       46.94       45.29      1.83 o 
  -5   1   9      603.95      613.63      9.65 o 
  -4   1   9        2.19        2.25      1.08 o 
  -3   1   9      289.57      277.77      5.88 o 
  -2   1   9       43.02       37.70      2.48 o 
  -1   1   9      124.63      126.05      4.29 o 
   0   1   9        0.08       -1.03      1.38 o 
   1   1   9      394.81      417.51     11.76 o 
   2   1   9      393.33      409.39      9.23 o 
   3   1   9        1.90       -1.57      1.82 o 
   4   1   9      152.68      153.38      6.91 o 
   5   1   9      162.97      181.29      6.58 o 
   6   1   9        0.46        0.79      2.46 o 
   7   1   9      443.98      476.42     11.89 o 
   8   1   9       32.90       28.07      5.54 o 
 -15   2   9      106.27      116.81      5.14 o 
 -14   2   9      118.74      124.58      5.51 o 
 -13   2   9      202.31      205.80      6.13 o 
 -12   2   9      118.50      113.08      6.47 o 
 -11   2   9      165.52      182.32     10.40 o 
 -10   2   9      307.17      316.58      7.23 o 
  -9   2   9        0.43        0.57      1.23 o 
  -8   2   9      106.06      108.10      3.55 o 
  -7   2   9      294.74      292.03      7.53 o 
  -6   2   9      121.87      119.61      3.37 o 
  -5   2   9      251.40      267.24      4.96 o 
  -4   2   9       26.31       25.77      1.99 o 
  -3   2   9      282.59      276.15      5.54 o 
  -2   2   9      203.32      219.50      5.41 o 
  -1   2   9     1636.02     1596.78     23.86 o 
   0   2   9      628.57      633.19     11.68 o 
   1   2   9       15.98       19.78      3.22 o 
   2   2   9      336.80      329.81      8.12 o 
   3   2   9      325.38      325.34      9.21 o 
   4   2   9        1.69        0.97      1.98 o 
   5   2   9      223.06      222.59      7.28 o 
   6   2   9      528.50      583.28     16.61 o 
   7   2   9      253.69      277.92      8.89 o 
   8   2   9       81.34      102.66      8.65 o 
 -15   3   9       34.38       42.42      3.20 o 
 -14   3   9      354.58      383.01      9.65 o 
 -13   3   9        7.54        6.36      1.71 o 
 -12   3   9        5.31        6.62      2.09 o 
 -11   3   9       78.21       88.61      3.83 o 
 -10   3   9       98.71      113.51      7.86 o 
  -9   3   9       84.58       97.85      3.71 o 
  -8   3   9        1.62        3.45      1.45 o 
  -7   3   9       80.05       84.71      5.81 o 
  -6   3   9       27.54       29.61      2.59 o 
  -5   3   9      289.32      286.41      7.42 o 
  -4   3   9       14.77       17.56      1.64 o 
  -3   3   9      210.65      196.89      4.64 o 
  -2   3   9       50.21       52.31      3.19 o 
  -1   3   9       13.12       13.23      1.83 o 
   0   3   9       24.67       26.34      2.38 o 
   1   3   9      354.98      361.92      7.63 o 
   2   3   9      111.75      113.55      4.51 o 
   3   3   9      109.28      118.45      4.92 o 
   4   3   9        7.83        3.54      2.01 o 
   5   3   9       18.10       16.60      2.71 o 
   6   3   9       10.46       11.79      2.99 o 
   7   3   9      301.64      328.14      9.71 o 
   8   3   9        0.04        0.55      3.95 o 
 -15   4   9       25.20       19.34      2.96 o 
 -14   4   9       87.36       90.90      4.10 o 
 -13   4   9       23.15       28.71      2.58 o 
 -12   4   9       10.59        9.58      1.79 o 
 -11   4   9      190.53      204.47      4.68 o 
 -10   4   9      719.54      746.02     15.08 o 
  -9   4   9       74.62       83.61      3.74 o 
  -8   4   9      390.44      398.80      6.93 o 
  -7   4   9      478.34      473.72      7.92 o 
  -6   4   9       69.52       72.86      3.76 o 
  -5   4   9       52.44       51.82      4.19 o 
  -4   4   9      551.37      541.29     10.17 o 
  -3   4   9        1.02        1.13      1.24 o 
  -2   4   9      190.64      180.08      4.71 o 
  -1   4   9       84.54       76.02      3.52 o 
   0   4   9      288.99      288.54      9.09 o 
   1   4   9       13.73       15.23      2.21 o 
   2   4   9      195.19      191.65      5.60 o 
   3   4   9      297.14      323.73      9.22 o 
   4   4   9       40.80       43.41      3.50 o 
   5   4   9       80.85       86.40      4.82 o 
   6   4   9      142.90      156.30      6.25 o 
   7   4   9       79.57       77.07      4.96 o 
   8   4   9       50.04       57.25      5.48 o 
   9   4   9      118.59      133.26     12.23 o 
 -15   5   9      171.71      183.08      8.62 o 
 -14   5   9        0.01        2.20      4.04 o 
 -13   5   9       19.12       21.74      2.48 o 
 -12   5   9       62.23       64.67      3.47 o 
 -11   5   9      114.39      119.37      4.19 o 
 -10   5   9      109.08      113.62      3.61 o 
  -9   5   9      816.88      815.56     12.42 o 
  -8   5   9        3.08        2.43      1.81 o 
  -7   5   9        0.72        0.18      1.22 o 
  -6   5   9       37.63       39.21      3.23 o 
  -5   5   9      784.76      744.04     15.25 o 
  -4   5   9       67.17       64.65      4.19 o 
  -3   5   9      555.03      549.88     10.72 o 
  -2   5   9       93.14       93.05      3.53 o 
  -1   5   9      105.03      106.47      3.88 o 
   0   5   9        4.50        4.33      1.65 o 
   1   5   9      653.42      656.87     11.58 o 
   2   5   9      335.03      329.36      7.68 o 
   3   5   9      184.48      188.39      5.85 o 
   4   5   9       88.57       81.51      4.53 o 
   5   5   9       12.33       12.58      2.65 o 
   6   5   9       12.09        8.81      2.93 o 
   7   5   9      644.27      673.19     14.56 o 
   8   5   9       69.99       65.08      5.85 o 
 -14   6   9        0.25        0.13      2.14 o 
 -13   6   9       43.08       50.37      4.32 o 
 -12   6   9      121.10      129.28      4.92 o 
 -11   6   9       28.35       33.91      2.83 o 
 -10   6   9       15.28       18.34      2.03 o 
  -9   6   9      298.55      284.51      6.11 o 
  -8   6   9       51.62       50.46      2.92 o 
  -7   6   9      375.71      360.07      8.56 o 
  -6   6   9       18.40       19.23      2.10 o 
  -5   6   9       10.10       11.13      2.41 o 
  -4   6   9      271.51      277.14     13.19 o 
  -3   6   9       14.51       12.97      2.11 o 
  -2   6   9      196.07      202.27      5.28 o 
  -1   6   9      384.77      352.25      7.45 o 
   0   6   9       89.38       87.67      4.11 o 
   1   6   9        4.77        5.29      1.86 o 
   2   6   9       81.02       75.25      4.16 o 
   3   6   9      135.26      121.95      6.09 o 
   4   6   9      320.27      333.83     12.99 o 
   5   6   9       92.76       86.10      4.90 o 
   6   6   9      177.63      192.81      7.02 o 
   7   6   9      139.20      148.23      6.95 o 
   8   6   9        0.76        0.02      3.70 o 
 -14   7   9       34.85       42.10      4.25 o 
 -13   7   9       85.81       87.92      5.36 o 
 -12   7   9      286.52      313.77      8.01 o 
 -11   7   9        0.81       -0.06      1.76 o 
 -10   7   9       36.36       35.59      2.66 o 
  -9   7   9       74.47       76.44      3.54 o 
  -8   7   9     1550.18     1566.87     21.97 o 
  -7   7   9       51.15       55.35      3.72 o 
  -6   7   9      647.95      629.66     15.91 o 
  -5   7   9       40.82       40.76      3.74 o 
  -4   7   9        3.68        6.62      2.35 o 
  -3   7   9      258.67      245.82      7.97 o 
  -2   7   9      142.85      141.43      5.23 o 
  -1   7   9        8.48        8.09      1.85 o 
   0   7   9      230.19      227.60      6.11 o 
   1   7   9        1.06       -0.68      1.65 o 
   2   7   9        9.97       10.55      2.51 o 
   3   7   9      389.88      392.82      9.03 o 
   4   7   9      431.77      465.15     10.22 o 
   5   7   9      317.26      306.44      8.28 o 
   6   7   9       18.64       16.86      2.90 o 
   7   7   9        1.78        0.69      3.75 o 
 -13   8   9      142.10      141.47      6.72 o 
 -12   8   9        8.64        7.27      2.75 o 
 -11   8   9       11.04       13.20      2.47 o 
 -10   8   9      479.95      490.14     10.64 o 
  -9   8   9        5.97        5.37      1.87 o 
  -8   8   9      337.81      356.42      7.65 o 
  -7   8   9       97.40      106.21      4.34 o 
  -6   8   9       21.53       18.24      2.41 o 
  -5   8   9       61.86       61.50      4.57 o 
  -4   8   9      133.50      131.47      6.10 o 
  -3   8   9       28.91       21.64      4.22 o 
  -2   8   9       11.49       14.16      2.44 o 
  -1   8   9       91.03       94.07      4.38 o 
   0   8   9      145.91      141.11      7.39 o 
   1   8   9      107.46       98.43      4.74 o 
   2   8   9       50.29       51.56      3.73 o 
   3   8   9       97.00      112.66      5.45 o 
   4   8   9        7.93        7.11      2.43 o 
   5   8   9       41.07       47.04      3.92 o 
   6   8   9       30.87       29.95      4.96 o 
   7   8   9       14.85       18.02      4.68 o 
 -12   9   9       89.57       82.00      5.82 o 
 -11   9   9       70.37       71.00      5.98 o 
 -10   9   9       49.07       56.66      4.05 o 
  -9   9   9      530.59      544.17     11.65 o 
  -8   9   9       53.93       43.69      3.21 o 
  -7   9   9        0.56        3.41      1.95 o 
  -6   9   9       21.71       25.20      3.56 o 
  -5   9   9      148.04      143.86      5.36 o 
  -4   9   9       25.00       22.51      3.35 o 
  -3   9   9      119.79      125.54      6.28 o 
  -2   9   9       18.51       16.04      2.62 o 
  -1   9   9       60.19       59.23      4.58 o 
   0   9   9        1.68        4.67      1.96 o 
   1   9   9      313.73      324.94      8.00 o 
   2   9   9      150.57      152.17      5.70 o 
   3   9   9        1.76       -0.38      2.13 o 
   4   9   9       32.03       29.44      3.81 o 
   5   9   9       16.94       12.39      3.46 o 
   6   9   9        5.50        1.71      3.96 o 
 -11  10   9       64.19       56.52      5.17 o 
 -10  10   9      230.72      240.91      9.12 o 
  -9  10   9       10.38       14.78      2.98 o 
  -8  10   9       11.76       15.68      5.40 o 
  -7  10   9       84.69       87.41      5.36 o 
  -6  10   9       50.37       53.15      3.83 o 
  -5  10   9        6.69        8.82      2.42 o 
  -4  10   9       95.45       93.83      6.12 o 
  -3  10   9      157.92      167.07      8.17 o 
  -2  10   9       18.57       19.52      3.60 o 
  -1  10   9       12.76        7.62      2.48 o 
   0  10   9       63.44       64.69      4.07 o 
   1  10   9       29.04       30.93      3.45 o 
   2  10   9      169.63      165.68      8.18 o 
   3  10   9       90.93       98.09      5.90 o 
   4  10   9        0.98       -0.03      2.79 o 
   5  10   9        1.87        6.00      4.04 o 
 -10  11   9        3.56        5.52      2.98 o 
  -9  11   9       86.60       75.01      6.89 o 
  -8  11   9      687.88      723.17     18.73 o 
  -7  11   9      132.78      127.19     11.42 o 
  -6  11   9      514.51      526.24     13.32 o 
  -5  11   9       96.31       99.40      6.58 o 
  -4  11   9       10.41        4.87      4.32 o 
  -3  11   9      543.63      554.62     14.70 o 
  -2  11   9       42.48       47.42      8.71 o 
  -1  11   9       14.22       17.33      3.62 o 
   0  11   9       41.97       45.46      5.12 o 
   1  11   9        4.12        2.92      2.95 o 
   2  11   9        5.90        7.27      4.66 o 
   3  11   9       96.98       98.52      7.68 o 
   4  11   9      284.79      299.76     11.11 o 
  -9  12   9        0.18        2.01      3.04 o 
  -8  12   9      337.78      331.59     11.78 o 
  -7  12   9       26.94       27.77      4.37 o 
  -6  12   9       29.50       25.79      4.28 o 
  -5  12   9        7.03       13.53      3.62 o 
  -4  12   9       58.89       64.88      9.00 o 
  -3  12   9        1.16       -3.14      3.70 o 
  -2  12   9       46.96       59.28      8.66 o 
  -1  12   9      100.79      125.53     12.25 o 
   0  12   9      132.07      147.64     13.48 o 
   1  12   9       61.38       56.77      8.86 o 
   2  12   9      114.35      106.40      8.47 o 
   3  12   9      121.98      132.12      7.52 o 
  -7  13   9       28.01       27.05      7.06 o 
  -6  13   9      227.08      234.42     10.15 o 
  -5  13   9       51.61       55.99      8.63 o 
  -4  13   9       34.73       33.79      7.43 o 
  -3  13   9        8.12       10.85      5.45 o 
  -2  13   9      417.74      426.49     21.06 o 
  -1  13   9        0.40       -1.00      4.70 o 
   0  13   9      104.71      117.74     12.44 o 
 -14   0  10      175.43      187.72      8.10 o 
  -8   0  10     1253.99     1272.94     33.79 o 
  -7   0  10       26.83       26.71      2.38 o 
  -6   0  10      480.38      499.05     11.85 o 
  -5   0  10        2.65        0.61      1.81 o 
  -4   0  10      210.32      209.40      7.23 o 
  -3   0  10        3.66        4.09      2.14 o 
  -2   0  10      495.89      499.84     13.69 o 
  -1   0  10      685.12      723.41     18.37 o 
   0   0  10      416.45      427.35     13.15 o 
   1   0  10      168.37      164.69     14.98 o 
   2   0  10       86.15       85.17      6.93 o 
   3   0  10      831.62      846.23     22.86 o 
   4   0  10      206.75      219.29     10.42 o 
   5   0  10      488.57      464.52     22.12 o 
   6   0  10      173.65      213.19     15.04 o 
   7   0  10        0.17       -1.58      5.22 o 
 -14   1  10       34.74       35.96      2.81 o 
 -13   1  10       81.91       90.77      5.54 o 
 -12   1  10      121.34      128.49      6.35 o 
 -11   1  10      182.86      202.49      7.71 o 
  -9   1  10        9.77        7.04      1.66 o 
  -8   1  10      367.18      383.79      9.22 o 
  -7   1  10      230.84      237.97      4.68 o 
  -6   1  10      152.46      163.92      4.18 o 
  -5   1  10      267.70      278.32      5.79 o 
  -4   1  10        1.04        1.68      1.51 o 
  -3   1  10       14.51       14.36      1.90 o 
  -2   1  10       17.85       18.10      2.20 o 
  -1   1  10       88.88       93.98      4.18 o 
   0   1  10      165.40      157.57      6.08 o 
   1   1  10       54.15       40.86      3.76 o 
   2   1  10       95.27       88.99      4.88 o 
   3   1  10      272.91      261.05      7.81 o 
   4   1  10      162.71      148.00      6.41 o 
   5   1  10       65.11       65.70      8.10 o 
   6   1  10      199.14      222.14     12.58 o 
   7   1  10       12.36        9.06      4.42 o 
 -14   2  10        0.69        0.69      2.20 o 
 -13   2  10       12.93       18.41      3.60 o 
 -12   2  10       28.50       29.67      3.95 o 
 -11   2  10        1.32        2.00      1.84 o 
 -10   2  10       16.48       16.01      2.21 o 
  -9   2  10       16.32       16.14      2.24 o 
  -8   2  10       30.37       31.92      3.49 o 
  -7   2  10        0.06       -1.02      1.00 o 
  -6   2  10       36.94       36.11      2.76 o 
  -5   2  10        8.55        9.00      1.51 o 
  -4   2  10       14.73       14.78      1.84 o 
  -3   2  10        2.39        0.99      1.45 o 
  -2   2  10       11.39       10.24      1.92 o 
  -1   2  10        4.21        3.52      1.71 o 
   0   2  10       22.30       24.97      2.79 o 
   1   2  10        5.16        4.01      1.95 o 
   2   2  10        8.71       10.85      2.38 o 
   3   2  10        8.62        4.33      2.35 o 
   4   2  10        9.24       11.48      2.75 o 
   5   2  10       43.78       46.84      5.90 o 
   6   2  10        6.68        5.36      5.59 o 
   7   2  10       10.32       15.29      5.06 o 
 -13   3  10      312.13      334.51     13.13 o 
 -12   3  10       57.16       50.46      5.25 o 
 -11   3  10      708.93      773.03     17.23 o 
 -10   3  10      305.31      321.70      8.77 o 
  -9   3  10        1.24        1.21      1.81 o 
  -8   3  10      462.27      487.77     18.80 o 
  -7   3  10      235.04      232.58      4.87 o 
  -6   3  10        5.87        6.21      1.34 o 
  -5   3  10       31.48       30.29      2.20 o 
  -4   3  10      164.95      162.90      4.60 o 
  -3   3  10      412.13      409.50      8.36 o 
  -2   3  10        0.89        2.70      1.63 o 
  -1   3  10      339.46      335.22      7.89 o 
   0   3  10      565.02      573.58     11.48 o 
   1   3  10       30.20       29.32      3.03 o 
   2   3  10      162.76      157.80      5.84 o 
   3   3  10      296.25      293.60      8.37 o 
   4   3  10        1.80        1.44      2.25 o 
   5   3  10      134.35      129.94      8.94 o 
   6   3  10        3.81        1.06      3.78 o 
   7   3  10      130.71      155.99     10.69 o 
 -13   4  10      166.06      180.55      5.92 o 
 -12   4  10      675.32      727.91     23.32 o 
 -11   4  10      314.04      341.34     13.40 o 
 -10   4  10      242.47      280.49     10.73 o 
  -9   4  10       25.27       27.58      4.27 o 
  -8   4  10      201.33      200.25      7.00 o 
  -7   4  10       50.31       53.56      4.06 o 
  -6   4  10        0.73        1.50      1.23 o 
  -5   4  10      106.87      109.07      3.69 o 
  -4   4  10       25.98       24.03      2.22 o 
  -3   4  10       23.56       21.90      2.29 o 
  -2   4  10      183.51      186.52      6.79 o 
  -1   4  10      138.37      137.59      4.96 o 
   0   4  10      316.83      344.22      8.41 o 
   1   4  10      177.27      174.38      5.99 o 
   2   4  10        0.82        1.60      2.07 o 
   3   4  10      109.70      116.30      5.92 o 
   4   4  10      163.81      164.56      7.49 o 
   5   4  10        1.08       -1.54      3.25 o 
   6   4  10      142.25      165.59     10.69 o 
 -13   5  10       10.38        8.49      2.31 o 
 -12   5  10       21.07       21.45      3.63 o 
 -11   5  10        1.17        2.04      2.39 o 
 -10   5  10      290.10      301.43      7.38 o 
  -9   5  10       41.26       41.76      2.53 o 
  -8   5  10       32.13       35.83      3.29 o 
  -7   5  10        4.49        6.98      2.18 o 
  -6   5  10       26.92       31.15      3.18 o 
  -5   5  10      279.04      290.08      7.14 o 
  -4   5  10       36.43       36.21      2.56 o 
  -3   5  10       25.46       27.00      2.38 o 
  -2   5  10       62.12       62.10      3.43 o 
  -1   5  10       35.30       39.25      2.97 o 
   0   5  10       12.49       11.23      2.22 o 
   1   5  10        1.26        1.23      1.80 o 
   2   5  10       93.54      100.04      4.91 o 
   3   5  10       17.50       18.01      3.23 o 
   4   5  10       38.00       31.95      9.68 o 
   5   5  10       90.63      110.57      9.08 o 
   6   5  10       32.49       38.99      6.01 o 
 -12   6  10      396.30      406.81     10.74 o 
 -11   6  10       74.31       79.29      6.09 o 
 -10   6  10      273.48      283.23      7.05 o 
  -9   6  10      384.45      396.25      8.72 o 
  -8   6  10      109.78      110.88      5.09 o 
  -7   6  10        4.70        3.34      2.26 o 
  -6   6  10      177.14      187.85      6.76 o 
  -5   6  10      267.51      259.39      8.10 o 
  -4   6  10       26.98       27.25      2.43 o 
  -3   6  10      125.19      117.04      4.23 o 
  -2   6  10      481.38      469.97     10.19 o 
  -1   6  10       43.38       35.89      2.98 o 
   0   6  10      125.57      121.55      4.73 o 
   1   6  10      240.09      241.78      6.71 o 
   2   6  10       41.95       38.86      3.84 o 
   3   6  10       25.84       35.12      4.41 o 
   4   6  10       14.90        7.34      3.32 o 
   5   6  10       35.58       27.61      6.32 o 
 -12   7  10       15.09       20.88      3.20 o 
 -11   7  10      166.90      165.95      6.56 o 
 -10   7  10       32.10       37.10      3.09 o 
  -9   7  10        9.02       12.05      3.30 o 
  -8   7  10       14.63       18.08      2.73 o 
  -7   7  10        0.58       -0.38      2.15 o 
  -6   7  10        1.20        0.52      2.24 o 
  -5   7  10       34.79       36.41      3.68 o 
  -4   7  10        4.51        5.04      2.02 o 
  -3   7  10       51.69       50.82      3.25 o 
  -2   7  10       44.99       47.54      3.29 o 
  -1   7  10      108.69      108.65      4.70 o 
   0   7  10       59.93       61.32      4.36 o 
   1   7  10       19.49       21.04      3.12 o 
   2   7  10        5.68        2.19      2.92 o 
   3   7  10       22.27       29.49      4.32 o 
   4   7  10       25.40       22.43      4.26 o 
   5   7  10        6.02        7.88      4.77 o 
 -11   8  10      242.81      282.38     11.70 o 
 -10   8  10       21.02       22.80      3.37 o 
  -9   8  10      120.31      134.99      7.48 o 
  -8   8  10      120.02      126.25      5.63 o 
  -7   8  10        0.46       -1.19      2.90 o 
  -6   8  10        0.28        2.73      3.14 o 
  -5   8  10      215.08      218.67     17.01 o 
  -4   8  10        4.06        2.25      2.25 o 
  -3   8  10      377.75      363.92     13.37 o 
  -2   8  10       46.97       46.62      4.33 o 
  -1   8  10      348.78      349.62     13.19 o 
   0   8  10      182.15      187.34      7.78 o 
   1   8  10       15.28       16.59      3.49 o 
   2   8  10       13.08       12.12      3.44 o 
   3   8  10       84.99       99.94      7.97 o 
   4   8  10       76.21       78.34      7.32 o 
 -10   9  10      351.90      354.09     11.10 o 
  -9   9  10       20.54       18.33      3.36 o 
  -8   9  10       48.10       43.36      7.26 o 
  -7   9  10       95.69       92.16      7.45 o 
  -6   9  10      140.53      145.36      8.66 o 
  -5   9  10      317.89      329.49     12.73 o 
  -4   9  10       20.95       15.55      4.33 o 
  -3   9  10       11.16       10.95      4.08 o 
  -2   9  10      319.73      309.57      9.78 o 
  -1   9  10      454.56      444.51     14.80 o 
   0   9  10      199.52      183.07     10.15 o 
   1   9  10       18.96       20.45      8.74 o 
   2   9  10      124.27      117.34      9.80 o 
   3   9  10        2.12        6.00      3.76 o 
  -8  10  10        8.05        5.85      3.00 o 
  -7  10  10        1.24       -1.92      5.13 o 
  -6  10  10       18.48       19.42      5.55 o 
  -5  10  10      116.41      124.92     11.21 o 
  -4  10  10       36.12       36.75      6.93 o 
  -3  10  10      459.30      411.92     19.22 o 
  -2  10  10      132.84      131.87      7.87 o 
  -1  10  10       56.03       72.59      6.45 o 
   0  10  10        0.46        0.65      3.41 o 
   1  10  10       95.16       86.47      7.27 o 
   2  10  10       18.72       25.46      4.93 o 
  -6  11  10       19.87       19.05      5.95 o 
  -5  11  10       10.65       13.62      5.57 o 
  -4  11  10        0.04        5.04      4.98 o 
  -3  11  10       14.51       14.82      5.63 o 
  -2  11  10        4.06       10.95      5.79 o 
  -1  11  10      153.96      152.80      8.97 o 
   0  11  10       17.11       17.14      4.40 o 
 -10   1  11        1.52        0.79      2.09 o 
  -9   1  11       21.45       21.90      2.37 o 
  -8   1  11       18.89       18.22      2.09 o 
  -7   1  11      134.15      138.93      3.84 o 
  -6   1  11        0.92       -0.46      1.35 o 
  -5   1  11       60.30       56.77      3.02 o 
  -4   1  11       78.20       85.42      3.72 o 
  -3   1  11      118.55      113.47      4.27 o 
  -2   1  11      167.13      169.40      5.38 o 
  -1   1  11       20.69       24.09      5.17 o 
   0   1  11       38.47       44.02      4.76 o 
   1   1  11        8.37        6.12      3.26 o 
   2   1  11      136.22      166.03      8.66 o 
   3   1  11       52.51       66.25      6.53 o 
   4   1  11        5.77        6.47      3.81 o 
 -11   2  11       42.91       50.97      4.69 o 
 -10   2  11      245.67      255.70      9.92 o 
  -9   2  11        1.88        1.94      2.59 o 
  -8   2  11       53.99       51.27      2.49 o 
  -7   2  11       60.52       56.67      2.66 o 
  -6   2  11      128.40      141.26      5.22 o 
  -5   2  11       52.30       50.68      2.92 o 
  -4   2  11        9.22       11.53      1.98 o 
  -3   2  11        0.03       -0.92      1.55 o 
  -2   2  11       53.51       56.19      4.11 o 
  -1   2  11       46.32       41.03     10.69 o 
   0   2  11      260.85      270.12     20.04 o 
   1   2  11      144.18      146.79      7.77 o 
   2   2  11       33.95       28.33      4.81 o 
   3   2  11      118.37      113.20      8.38 o 
   4   2  11       39.37       57.39      6.44 o 
 -11   3  11       41.77       49.28      5.08 o 
 -10   3  11       10.48       13.37      3.44 o 
  -9   3  11      123.34      135.53      7.62 o 
  -8   3  11        0.91        3.79      1.40 o 
  -7   3  11        0.58       -0.50      1.39 o 
  -6   3  11        2.73        3.77      1.52 o 
  -5   3  11        0.14        0.31      1.47 o 
  -4   3  11       72.71       67.20      3.63 o 
  -3   3  11      114.89      108.30      4.86 o 
  -2   3  11      127.89      126.00      7.33 o 
  -1   3  11      143.51      141.22      7.14 o 
   0   3  11       69.21       78.62      6.30 o 
   1   3  11        1.55        2.55      3.02 o 
   2   3  11      180.66      207.82     19.01 o 
   3   3  11        0.23       -2.04      3.08 o 
   4   3  11        0.13       -1.43      3.52 o 
 -11   4  11        0.27        1.60      3.15 o 
 -10   4  11       91.24       88.87      6.67 o 
  -9   4  11      148.61      155.36      5.42 o 
  -8   4  11        0.63        1.63      1.49 o 
  -7   4  11      203.53      204.25      7.17 o 
  -6   4  11      110.05      113.48      4.38 o 
  -5   4  11        4.77        3.12      2.87 o 
  -4   4  11      233.40      229.50      8.47 o 
  -3   4  11      126.31      124.12     12.08 o 
  -2   4  11       35.05       32.27      4.14 o 
  -1   4  11       83.99       77.72      6.09 o 
   0   4  11      129.11      123.88      7.06 o 
   1   4  11       67.91       64.44      7.14 o 
   2   4  11        8.05        6.93      7.53 o 
   3   4  11       64.13       65.75      7.65 o 
 -10   5  11        1.41        1.71      3.27 o 
  -9   5  11      261.91      269.55     12.34 o 
  -8   5  11      123.27      120.88      5.64 o 
  -7   5  11        3.70        2.89      2.19 o 
  -6   5  11        0.05        3.63      2.26 o 
  -5   5  11      131.18      123.55      6.12 o 
  -4   5  11      135.18      133.76      6.49 o 
  -3   5  11      208.83      204.78      8.32 o 
  -2   5  11      173.31      166.87     15.74 o 
  -1   5  11        4.36        3.68      3.29 o 
   0   5  11        2.98        6.94      3.22 o 
   1   5  11       71.94       70.69      6.46 o 
   2   5  11      184.53      178.85      9.12 o 
   3   5  11        0.10        5.77      3.74 o 
  -9   6  11       18.90       21.68      4.82 o 
  -8   6  11      234.49      267.59     12.93 o 
  -7   6  11        4.96        2.95      3.62 o 
  -6   6  11      146.77      157.48     13.45 o 
  -5   6  11       88.09       84.93      5.69 o 
  -4   6  11        1.17       -0.99      2.35 o 
  -3   6  11        4.12        5.89      3.24 o 
  -2   6  11        2.32        1.86      2.74 o 
  -1   6  11        8.23       10.04      5.66 o 
   0   6  11       67.35       68.48      7.69 o 
   1   6  11       19.33       18.67      4.23 o 
   2   6  11        1.19       -4.62      2.91 o 
  -8   7  11      200.99      220.78     12.04 o 
  -7   7  11      236.79      231.44     10.29 o 
  -6   7  11      196.16      188.18     20.84 o 
  -5   7  11      256.62      254.42      8.28 o 
  -4   7  11        0.14        1.62      3.44 o 
  -3   7  11       55.15       55.94      4.67 o 
  -2   7  11       91.80       84.17      5.81 o 
  -1   7  11      177.13      184.23      7.70 o 
   0   7  11       53.24       42.75      8.46 o 
   1   7  11      115.63      114.11      8.18 o 
  -7   8  11       96.23      101.51      9.50 o 
  -6   8  11       87.93       86.05      9.00 o 
  -5   8  11        1.81        6.19      2.99 o 
  -4   8  11       83.79       86.89      6.39 o 
  -3   8  11        1.13        4.28      2.98 o 
  -2   8  11        0.15        0.37      4.48 o 
  -1   8  11       33.42       33.24      4.83 o 
  -7   0  12      620.63      704.88     22.57 o 
  -6   0  12       49.62       39.55      5.44 o 
  -5   0  12      390.94      407.61     16.25 o 
  -4   0  12        0.23       -0.57      3.33 o 
  -3   0  12       45.13       49.37      6.74 o 
  -2   0  12      164.96      170.52     11.06 o 
  -1   0  12       30.52       33.34      6.49 o 
  -7   1  12       71.55       82.54      4.81 o 
  -6   1  12      140.74      155.01      6.43 o 
  -5   1  12        0.32       -1.11      2.39 o 
  -4   1  12        5.28        3.24      3.77 o 
  -3   1  12       35.34       44.52      4.73 o 
  -2   1  12       15.38       15.74      3.57 o 
  -1   1  12       32.92       36.87      4.82 o 
  -7   2  12       19.57       18.95      2.96 o 
  -6   2  12        0.77       -0.85      2.28 o 
  -5   2  12        0.01       -2.39      2.27 o 
  -4   2  12        0.64       -0.53      2.44 o 
  -3   2  12        4.34        2.83      2.81 o 
  -2   2  12       19.99       30.32      4.25 o 
  -1   2  12       10.74       15.07      3.76 o 
  -6   3  12      155.05      154.42      6.56 o 
  -5   3  12        1.44        2.49      2.55 o 
  -4   3  12      110.81      111.66      6.42 o 
  -3   3  12      186.00      214.82     15.52 o 
  -2   3  12        0.09       -1.81      2.74 o 
                                                 
